# Supplementary material for: Enhancing infectious disease prediction model selection with multi-objective optimization: an empirical study
Source: PeerJ Comput Sci. 2024 Jul 29;10:e2217. doi: 10.7717/peerj-cs.2217 (PMC11323180; doi:10.7717/peerj-cs.2217)
Supplement: Supplemental Information 1 [file peerj-cs-10-2217-s001.csv]

date	new_cases	total_cases	new_cases_smoothed	total_deaths	new_deaths	new_deaths_smoothed	total_cases_per_million	new_cases_per_million	new_cases_smoothed_per_million	total_deaths_per_million	new_deaths_per_million	new_deaths_smoothed_per_million	new_cases_log
2020/4/1	345	2819	227.571	66	14	8.429	22.109	2.706	1.785	0.518	0.11	0.066	5.846438775
2020/4/2	311	3130	240.571	92	26	11.714	24.548	2.439	1.887	0.722	0.204	0.092	5.743003188
2020/4/3	382	3512	268.714	114	22	14.571	27.544	2.996	2.107	0.894	0.173	0.114	5.948034989
2020/4/4	347	3859	286.286	140	26	17.143	30.266	2.721	2.245	1.098	0.204	0.134	5.85220248
2020/4/5	392	4251	304.857	174	34	20.857	33.34	3.074	2.391	1.365	0.267	0.164	5.973809612
2020/4/6	250	4501	313.286	214	40	24.429	35.301	1.961	2.457	1.678	0.314	0.192	5.525452939
2020/4/7	259	4760	326.571	247	33	27.857	37.332	2.031	2.561	1.937	0.259	0.218	5.560681631
2020/4/8	631	5391	367.429	305	58	34.143	42.281	4.949	2.882	2.392	0.455	0.268	6.448889394
2020/4/9	515	5906	396.571	367	62	39.286	46.32	4.039	3.11	2.878	0.486	0.308	6.246106765
2020/4/10	581	6487	425	416	49	43.143	50.877	4.557	3.333	3.263	0.384	0.338	6.366470448
2020/4/11	483	6970	444.429	478	62	48.286	54.665	3.788	3.486	3.749	0.486	0.379	6.182084907
2020/4/12	572	7542	470.143	556	78	54.571	59.151	4.486	3.687	4.361	0.612	0.428	6.350885717
2020/4/13	464	8006	500.714	637	81	60.429	62.79	3.639	3.927	4.996	0.635	0.474	6.142037406
2020/4/14	479	8485	532.143	725	88	68.286	66.547	3.757	4.174	5.686	0.69	0.536	6.173786104
2020/4/15	953	9438	578.143	827	102	74.571	74.021	7.474	4.534	6.486	0.8	0.585	6.860663671
2020/4/16	936	10374	638.286	941	114	82	81.362	7.341	5.006	7.38	0.894	0.643	6.842683282
2020/4/17	985	11359	696	1056	115	91.429	89.087	7.725	5.459	8.282	0.902	0.717	6.893656355
2020/4/18	996	12355	769.286	1163	107	97.857	96.899	7.812	6.033	9.121	0.839	0.767	6.90475077
2020/4/19	1145	13500	851.143	1305	142	107	105.879	8.98	6.675	10.235	1.114	0.839	7.044032897
2020/4/20	815	14315	901.286	1442	137	115	112.271	6.392	7.069	11.309	1.074	0.902	6.704414355
2020/4/21	794	15109	946.286	1623	181	128.286	118.498	6.227	7.422	12.729	1.42	1.006	6.678342115
2020/4/22	1521	16630	1027.429	1834	211	143.857	130.427	11.929	8.058	14.384	1.655	1.128	7.327780538
2020/4/23	1471	18101	1103.857	2049	215	158.286	141.964	11.537	8.657	16.07	1.686	1.241	7.294377299
2020/4/24	1423	19524	1166.429	2265	216	172.714	153.124	11.16	9.148	17.764	1.694	1.355	7.261225092
2020/4/25	1506	21030	1239.286	2495	230	190.286	164.936	11.811	9.72	19.568	1.804	1.492	7.317876199
2020/4/26	1734	22764	1323.429	2758	263	207.571	178.535	13.6	10.379	21.631	2.063	1.628	7.458762692
2020/4/27	1164	23928	1373.286	3048	290	229.429	187.665	9.129	10.771	23.905	2.274	1.799	7.060476366
2020/4/28	1117	25045	1419.429	3358	310	247.857	196.425	8.761	11.132	26.336	2.431	1.944	7.019296654
2020/4/29	1942	26987	1479.571	3643	285	258.429	211.656	15.231	11.604	28.572	2.235	2.027	7.571988449
2020/4/30	1961	28948	1549.571	3969	326	274.286	227.036	15.38	12.153	31.128	2.557	2.151	7.58171964
2020/5/1	1948	30896	1624.571	4355	386	298.571	242.314	15.278	12.741	34.156	3.027	2.342	7.5750717
2020/5/2	1884	32780	1678.571	4709	354	316.286	257.09	14.776	13.165	36.932	2.776	2.481	7.5416831
2020/5/3	1555	34335	1653	5119	410	337.286	269.285	12.196	12.964	40.148	3.216	2.645	7.349873705
2020/5/4	1493	35828	1700	5477	358	347	280.995	11.709	13.333	42.955	2.808	2.721	7.309212366
2020/5/5	1377	37205	1737.143	5846	369	355.429	291.794	10.8	13.624	45.849	2.894	2.788	7.228388452
2020/5/6	2642	39847	1837.143	6307	461	380.571	312.515	20.721	14.408	49.465	3.616	2.985	7.879669915
2020/5/7	2234	42081	1876.143	6756	449	398.143	330.036	17.521	14.714	52.987	3.521	3.123	7.711996507
2020/5/8	2389	44470	1939.143	7170	414	402.143	348.773	18.737	15.208	56.233	3.247	3.154	7.779048645
2020/5/9	2531	47001	2031.571	7573	403	409.143	368.623	19.85	15.933	59.394	3.161	3.209	7.836764783
2020/5/10	2530	49531	2170.857	8012	439	413.286	388.466	19.842	17.026	62.837	3.443	3.241	7.836369761
2020/5/11	1657	51188	2194.286	8430	418	421.857	401.462	12.996	17.21	66.116	3.278	3.309	7.413367336
2020/5/12	1552	52740	2219.286	8887	457	434.429	413.634	12.172	17.406	69.7	3.584	3.407	7.347943823
2020/5/13	3118	55858	2287.286	9347	460	434.286	438.088	24.454	17.939	73.307	3.608	3.406	8.045267717
2020/5/14	3070	58928	2406.714	9834	487	439.714	462.165	24.078	18.876	77.127	3.819	3.449	8.02975852
2020/5/15	3230	62158	2526.857	10324	490	450.571	487.498	25.333	19.818	80.97	3.843	3.534	8.080546966
2020/5/16	3217	65375	2624.857	10870	546	471	512.729	25.231	20.586	85.252	4.282	3.694	8.076515328
2020/5/17	3694	69069	2791.143	11426	556	487.714	541.7	28.972	21.891	89.613	4.361	3.825	8.214735833
2020/5/18	2270	71339	2878.714	11960	534	504.286	559.503	17.803	22.577	93.801	4.188	3.955	7.727975542
2020/5/19	1739	73078	2905.429	12547	587	522.857	573.142	13.639	22.787	98.405	4.604	4.101	7.461640392
2020/5/20	4181	77259	3057.286	13138	591	541.571	605.933	32.791	23.978	103.04	4.635	4.247	8.33854488
2020/5/21	3710	80969	3148.714	13717	579	554.714	635.03	29.097	24.695	107.581	4.541	4.351	8.219056661
2020/5/22	4052	85021	3266.143	14288	571	566.286	666.81	31.779	25.616	112.059	4.478	4.441	8.307212627
2020/5/23	4103	89124	3392.714	14860	572	570	698.989	32.179	26.609	116.545	4.486	4.47	8.319717387
2020/5/24	4132	93256	3455.286	15420	560	570.571	731.396	32.407	27.099	120.937	4.392	4.475	8.326758815
2020/5/25	2416	95672	3476.143	15959	539	571.286	750.344	18.948	27.263	125.165	4.227	4.481	7.790282381
2020/5/26	2002	97674	3513.714	16567	608	574.286	766.046	15.701	27.558	129.933	4.768	4.504	7.602401336
2020/5/27	4788	102462	3600.429	17195	628	579.571	803.598	37.552	28.238	134.858	4.925	4.546	8.4740769
2020/5/28	4423	106885	3702.286	17806	611	584.143	838.287	34.689	29.037	139.65	4.792	4.581	8.394799543
2020/5/29	4566	111451	3775.714	18400	594	587.429	874.097	35.811	29.612	144.309	4.659	4.607	8.426611813
2020/5/30	4310	115761	3805.286	19023	623	594.714	907.9	33.803	29.844	149.195	4.886	4.664	8.368925175
2020/5/31	4468	120229	3853.286	19598	575	596.857	942.942	35.042	30.221	153.705	4.51	4.681	8.404919949
2020/6/1	2822	123051	3911.286	20207	609	606.857	965.075	22.133	30.676	158.481	4.776	4.76	7.945555428
2020/6/2	2199	125250	3939.429	20841	634	610.571	982.321	17.247	30.896	163.454	4.972	4.789	7.696212639
2020/6/3	5453	130703	4034.429	21532	691	619.571	1025.088	42.767	31.642	168.873	5.419	4.859	8.604104563
2020/6/4	4837	135540	4093.571	22181	649	625	1063.024	37.936	32.105	173.963	5.09	4.902	8.484256691
2020/6/5	5073	140613	4166	22857	676	636.714	1102.811	39.787	32.673	179.265	5.302	4.994	8.53188474
2020/6/6	5013	145626	4266.429	23513	656	641.429	1142.128	39.316	33.461	184.41	5.145	5.031	8.519989279
2020/6/7	5159	150785	4365.143	24110	597	644.571	1182.589	40.461	34.235	189.092	4.682	5.055	8.548691858
2020/6/8	3149	153934	4411.857	24777	667	652.857	1207.286	24.697	34.602	194.323	5.231	5.12	8.055157732
2020/6/9	2468	156402	4450.286	25465	688	660.571	1226.643	19.356	34.903	199.719	5.396	5.181	7.811568489
2020/6/10	6291	162693	4570	26203	738	667.286	1275.982	49.34	35.842	205.507	5.788	5.233	8.747034264
2020/6/11	5873	168566	4718	26894	691	673.286	1322.044	46.061	37.003	210.927	5.419	5.281	8.678291112
2020/6/12	5826	174392	4825.571	27600	706	677.571	1367.736	45.693	37.846	216.464	5.537	5.314	8.670257567
2020/6/13	5471	179863	4891	28270	670	679.571	1410.645	42.908	38.36	221.718	5.255	5.33	8.607399459
2020/6/14	5744	185607	4974.571	29001	731	698.714	1455.694	45.05	39.015	227.451	5.733	5.48	8.65608519
2020/6/15	3231	188838	4986.286	29697	696	702.857	1481.034	25.34	39.107	232.91	5.459	5.512	8.08085642
2020/6/16	2702	191540	5019.714	30416	719	707.286	1502.226	21.191	39.369	238.549	5.639	5.547	7.902117546
2020/6/17	6690	198230	5076.714	31130	714	703.857	1554.695	52.469	39.816	244.149	5.6	5.52	8.808518619
2020/6/18	6476	204706	5162.857	31905	775	715.857	1605.485	50.791	40.492	250.227	6.078	5.614	8.776012719
2020/6/19	6180	210886	5213.429	32657	752	722.429	1653.954	48.469	40.888	256.125	5.898	5.666	8.72923535
2020/6/20	6146	217032	5309.857	33336	679	723.714	1702.157	48.202	41.645	261.45	5.325	5.676	8.723719437
2020/6/21	6162	223194	5369.571	33987	651	712.286	1750.485	48.328	42.113	266.556	5.106	5.586	8.726318951
2020/6/22	3736	226930	5441.714	34605	618	701.143	1779.786	29.301	42.679	271.403	4.847	5.499	8.226038429
2020/6/23	2610	229540	5428.571	35297	692	697.286	1800.256	20.47	42.576	276.83	5.427	5.469	7.867488569
2020/6/24	7014	236554	5474.857	35966	669	690.857	1855.266	55.01	42.939	282.077	5.247	5.418	8.855805993
2020/6/25	6617	243171	5495	36609	643	672	1907.162	51.896	43.097	287.12	5.043	5.27	8.797548488
2020/6/26	6369	249540	5522	37258	649	657.286	1957.113	49.951	43.308	292.21	5.09	5.155	8.759354749
2020/6/27	6342	255882	5550	37885	627	649.857	2006.853	49.74	43.528	297.128	4.917	5.097	8.755107122
2020/6/28	6618	262500	5615.143	38556	671	652.714	2058.757	51.904	44.039	302.39	5.263	5.119	8.79769958
2020/6/29	3779	266279	5621.286	39255	699	664.286	2088.395	29.638	44.087	307.872	5.482	5.21	8.237479289
2020/6/30	3065	269344	5686.286	39946	691	664.143	2112.434	24.038	44.597	313.292	5.419	5.209	8.028129059
2020/7/1	7563	276907	5764.714	40706	760	677.143	2171.749	59.316	45.212	319.252	5.961	5.311	8.93115543
2020/7/2	7229	284136	5852.143	41425	719	688	2228.446	56.696	45.898	324.891	5.639	5.396	8.885994315
2020/7/3	7696	291832	6041.714	42118	693	694.286	2288.804	60.359	47.384	330.327	5.435	5.445	8.948585922
2020/7/4	7100	298932	6150	42821	703	705.143	2344.489	55.684	48.234	335.84	5.514	5.53	8.867990898
2020/7/5	7121	306053	6221.857	43527	706	710.143	2400.338	55.849	48.797	341.377	5.537	5.57	8.870943864
2020/7/6	3760	309813	6219.143	44265	738	715.714	2429.827	29.489	48.776	347.165	5.788	5.613	8.232440158
2020/7/7	3103	312916	6224.571	45018	753	724.571	2454.164	24.336	48.819	353.071	5.906	5.683	8.040446881
2020/7/8	7883	320799	6270.286	45845	827	734.143	2515.989	61.825	49.177	359.557	6.486	5.758	8.972590668
2020/7/9	7927	328726	6370	46669	824	749.143	2578.16	62.171	49.959	366.02	6.463	5.875	8.978156076
2020/7/10	7453	336179	6335.286	47409	740	755.857	2636.613	58.453	49.687	371.823	5.804	5.928	8.91650608
2020/7/11	7059	343238	6329.429	48173	764	764.571	2691.976	55.363	49.641	377.815	5.992	5.996	8.86220033
2020/7/12	7221	350459	6343.714	48901	728	767.714	2748.609	56.633	49.753	383.525	5.71	6.021	8.884887202
2020/7/13	3927	354386	6367.571	49643	742	768.286	2779.408	30.799	49.94	389.344	5.819	6.026	8.275885669
2020/7/14	3278	357664	6392.571	50402	759	769.143	2805.117	25.709	50.136	395.297	5.953	6.032	8.095293777
2020/7/15	8927	366591	6541.714	51238	836	770.429	2875.131	70.013	51.306	401.854	6.557	6.042	9.096947685
2020/7/16	8463	375054	6618.286	52046	808	768.143	2941.505	66.374	51.906	408.191	6.337	6.024	9.043577154
2020/7/17	8864	383918	6819.857	52850	804	777.286	3011.024	69.519	53.487	414.496	6.306	6.096	9.089866219
2020/7/18	8266	392184	6992.286	53665	815	784.571	3075.854	64.829	54.84	420.888	6.392	6.153	9.020026965
2020/7/19	8050	400234	7110.714	54435	770	790.571	3138.989	63.135	55.769	426.927	6.039	6.2	8.993551586
2020/7/20	4453	404687	7185.857	55182	747	791.286	3173.913	34.924	56.358	432.786	5.859	6.206	8.401557848
2020/7/21	3501	408188	7217.714	55985	803	797.571	3201.371	27.458	56.608	439.084	6.298	6.255	8.161089513
2020/7/22	9133	417321	7247.143	56789	804	793	3273	71.629	56.838	445.39	6.306	6.219	9.119758994
2020/7/23	8660	425981	7275.286	57629	840	797.571	3340.919	67.919	57.059	451.978	6.588	6.255	9.066585468
2020/7/24	8304	434285	7195.286	58381	752	790.143	3406.047	65.127	56.432	457.875	5.898	6.197	9.024613022
2020/7/25	8097	442382	7171.143	59166	785	785.857	3469.551	63.504	56.242	464.032	6.157	6.163	8.999372397
2020/7/26	8029	450411	7168.143	59899	733	780.571	3532.521	62.971	56.219	469.781	5.749	6.122	8.990939807
2020/7/27	4211	454622	7133.571	60678	779	785.143	3565.548	33.026	55.948	475.891	6.11	6.158	8.345692873
2020/7/28	3070	457692	7072	61463	785	782.571	3589.625	24.078	55.465	482.047	6.157	6.138	8.02975852
2020/7/29	8527	466219	6985.429	62272	809	783.286	3656.501	66.876	54.786	488.392	6.345	6.143	9.051110146
2020/7/30	8202	474421	6920	63050	778	774.429	3720.829	64.327	54.273	494.494	6.102	6.074	9.01225522
2020/7/31	7674	482095	6830	63735	685	764.857	3781.015	60.186	53.567	499.866	5.372	5.999	8.945723572
2020/8/1	7576	489671	6755.571	64483	748	759.571	3840.433	59.418	52.983	505.733	5.866	5.957	8.932872622
2020/8/2	6739	496410	6571.286	65157	674	751.143	3893.286	52.853	51.538	511.019	5.286	5.891	8.815815204
2020/8/3	3834	500244	6517.429	65892	735	744.857	3923.356	30.07	51.115	516.783	5.765	5.842	8.251924714
2020/8/4	2563	502807	6445	66589	697	732.286	3943.457	20.101	50.547	522.25	5.466	5.743	7.849323818
2020/8/5	7537	510344	6303.571	67348	759	725.143	4002.569	59.112	49.438	528.203	5.953	5.687	8.927712174
2020/8/6	7393	517737	6188	68125	777	725	4060.551	57.982	48.532	534.296	6.094	5.686	8.908424139
2020/8/7	7179	524916	6117.286	68845	720	730	4116.855	56.304	47.977	539.943	5.647	5.725	8.879054662
2020/8/8	6678	531594	5989	69539	694	722.286	4169.23	52.375	46.971	545.386	5.443	5.665	8.806723555
2020/8/9	6630	538224	5973.429	70184	645	718.143	4221.228	51.998	46.849	550.445	5.059	5.632	8.799510901
2020/8/10	3682	541906	5951.714	70866	682	710.571	4250.106	28.877	46.679	555.794	5.349	5.573	8.211482916
2020/8/11	2442	544348	5934.429	71518	652	704.143	4269.258	19.152	46.543	560.907	5.114	5.523	7.800982071
2020/8/12	7271	551619	5896.429	72194	676	692.286	4326.284	57.026	46.245	566.209	5.302	5.43	8.891786636
2020/8/13	6881	558500	5823.286	72894	700	681.286	4380.251	53.967	45.671	571.699	5.49	5.343	8.836664586
2020/8/14	6501	565001	5726.429	73512	618	666.714	4431.237	50.987	44.912	576.546	4.847	5.229	8.779865101
2020/8/15	6456	571457	5694.714	74126	614	655.286	4481.871	50.634	44.663	581.362	4.816	5.139	8.772920093
2020/8/16	6219	577676	5636	74706	580	646	4530.646	48.775	44.202	585.91	4.549	5.067	8.735525186
2020/8/17	3255	580931	5575	75292	586	632.286	4556.174	25.529	43.724	590.506	4.596	4.959	8.088254727
2020/8/18	2340	583271	5560.429	75868	576	621.429	4574.527	18.352	43.61	595.024	4.518	4.874	7.758333467
2020/8/19	6903	590174	5507.857	76495	627	614.429	4628.666	54.139	43.197	599.941	4.917	4.819	8.839856233
2020/8/20	6732	596906	5486.571	77062	567	595.429	4681.464	52.798	43.031	604.388	4.447	4.67	8.814776089
2020/8/21	6299	603205	5457.714	77647	585	590.714	4730.867	49.402	42.804	608.976	4.588	4.633	8.748304912
2020/8/22	6031	609236	5397	78212	565	583.714	4778.167	47.3	42.328	613.408	4.431	4.578	8.70483391
2020/8/23	6307	615543	5409.571	78771	559	580.714	4827.632	49.465	42.427	617.792	4.384	4.554	8.749573948
2020/8/24	3163	618706	5396.429	79344	573	578.857	4852.439	24.807	42.324	622.286	4.494	4.54	8.059592329
2020/8/25	2356	621062	5398.714	79869	525	571.571	4870.917	18.478	42.341	626.403	4.118	4.483	7.765144903
2020/8/26	7099	628161	5426.714	80410	541	559.286	4926.594	55.677	42.561	630.646	4.243	4.386	8.867850063
2020/8/27	6697	634858	5421.714	80955	545	556.143	4979.118	52.524	42.522	634.921	4.274	4.362	8.809564253
2020/8/28	7037	641895	5527.143	81476	521	547	5034.308	55.19	43.349	639.007	4.086	4.29	8.859079318
2020/8/29	6541	648436	5600	81970	494	536.857	5085.608	51.3	43.92	642.881	3.874	4.211	8.785998208
2020/8/30	6337	654773	5604.286	82502	532	533	5135.309	49.7	43.954	647.054	4.172	4.18	8.75431854
2020/8/31	3167	657940	5604.857	83014	512	524.286	5160.147	24.838	43.958	651.069	4.016	4.112	8.060855753
2020/9/1	2245	660185	5589	83541	527	524.571	5177.754	17.607	43.834	655.202	4.133	4.114	7.716906135
2020/9/2	7044	667229	5581.143	84089	548	525.571	5233	55.245	43.772	659.5	4.298	4.122	8.860073424
2020/9/3	7155	674384	5646.571	84597	508	520.286	5289.115	56.116	44.285	663.484	3.984	4.081	8.875706445
2020/9/4	6921	681305	5630	85087	490	515.857	5343.396	54.281	44.155	667.327	3.843	4.046	8.842460024
2020/9/5	6300	687605	5595.571	85579	492	515.571	5392.806	49.41	43.885	671.186	3.859	4.044	8.74846363
2020/9/6	6041	693646	5553.286	86058	479	508	5440.185	47.379	43.554	674.943	3.757	3.984	8.706490362
2020/9/7	2906	696552	5516	86521	463	501	5462.976	22.791	43.261	678.574	3.631	3.929	7.974876901
2020/9/8	2098	698650	5495	86981	460	491.429	5479.431	16.454	43.097	682.182	3.608	3.854	7.64921632
2020/9/9	6428	705078	5407	87472	491	483.286	5529.845	50.414	42.406	686.033	3.851	3.79	8.768574284
2020/9/10	6629	711707	5331.857	87900	428	471.857	5581.835	51.99	41.817	689.389	3.357	3.701	8.799360083
2020/9/11	6065	717772	5209.571	88382	482	470.714	5629.402	47.567	40.858	693.17	3.78	3.692	8.710454688
2020/9/12	5707	723479	5124.857	88822	440	463.286	5674.162	44.759	40.194	696.621	3.451	3.633	8.649623979
2020/9/13	5506	728985	5048.429	89266	444	458.286	5717.345	43.183	39.594	700.103	3.482	3.594	8.613775289
2020/9/14	2815	731800	5035.429	89731	465	458.571	5739.422	22.078	39.492	703.75	3.647	3.597	7.943072717
2020/9/15	1918	733718	5009.714	90134	403	450.429	5754.465	15.043	39.291	706.91	3.161	3.533	7.559559496
2020/9/16	6273	739991	4987.571	90585	451	444.714	5803.663	49.198	39.117	710.448	3.537	3.488	8.744169389
2020/9/17	4372	744363	4665.143	91027	442	446.714	5837.953	34.289	36.588	713.914	3.467	3.504	8.383204551
2020/9/18	2251	746614	4120.286	91449	422	438.143	5855.607	17.654	32.315	717.224	3.31	3.436	7.719573989
2020/9/19	6416	753030	4221.571	91850	401	432.571	5905.927	50.32	33.109	720.369	3.145	3.393	8.766705998
2020/9/20	5614	758644	4237	92221	371	422.143	5949.957	44.03	33.23	723.279	2.91	3.311	8.633196867
2020/9/21	2822	761466	4238	92622	401	413	5972.089	22.133	33.238	726.424	3.145	3.239	7.945555428
2020/9/22	1865	763331	4230.429	93045	423	415.857	5986.716	14.627	33.179	729.741	3.318	3.262	7.531552381
2020/9/23	6323	769654	4237.571	93454	409	409.857	6036.307	49.591	33.235	732.949	3.208	3.214	8.752107198
2020/9/24	6177	775831	4495.429	93885	431	408.286	6084.752	48.445	35.257	736.329	3.38	3.202	8.728749873
2020/9/25	5834	781665	5007.286	94281	396	404.571	6130.508	45.755	39.272	739.435	3.106	3.173	8.671629545
2020/9/26	5408	787073	4863.286	94691	410	405.857	6172.922	42.414	38.142	742.651	3.216	3.183	8.595819512
2020/9/27	5287	792360	4816.571	95061	370	405.714	6214.387	41.465	37.776	745.552	2.902	3.182	8.573195382
2020/9/28	2671	795031	4795	95448	387	403.714	6235.336	20.948	37.607	748.588	3.035	3.166	7.890582535
2020/9/29	1840	796871	4791.429	95812	364	395.286	6249.767	14.431	37.579	751.442	2.855	3.1	7.518064181
2020/9/30	6304	803175	4788.714	96189	377	390.714	6299.208	49.442	37.557	754.399	2.957	3.064	8.749098248
2020/10/1	5964	809139	4758.286	96562	373	382.429	6345.983	46.775	37.319	757.325	2.925	2.999	8.693664335
2020/10/2	5558	814697	4718.857	96915	353	376.286	6389.574	43.591	37.009	760.093	2.769	2.951	8.623173515
2020/10/3	5293	819990	4702.429	97280	365	369.857	6431.086	41.512	36.881	762.956	2.863	2.901	8.574329383
2020/10/4	5006	824996	4662.286	97647	367	369.429	6470.348	39.261	36.566	765.834	2.878	2.897	8.518592212
2020/10/5	2458	827454	4631.857	98011	364	366.143	6489.626	19.278	36.327	768.689	2.855	2.872	7.807510042
2020/10/6	1769	829223	4621.714	98358	347	363.714	6503.5	13.874	36.248	771.41	2.721	2.853	7.478734826
2020/10/7	5934	835157	4568.857	98732	374	363.286	6550.039	46.54	35.833	774.344	2.933	2.849	8.688622307
2020/10/8	5956	841113	4567.714	99095	363	361.857	6596.752	46.712	35.824	777.191	2.847	2.838	8.692322278
2020/10/9	5775	846888	4598.714	99452	357	362.429	6642.044	45.293	36.067	779.99	2.8	2.842	8.661466681
2020/10/10	5513	852401	4630.143	99809	357	361.286	6685.282	43.238	36.314	782.79	2.8	2.834	8.615045592
2020/10/11	5666	858067	4724.429	100135	326	355.429	6729.72	44.438	37.053	785.347	2.557	2.788	8.642415156
2020/10/12	3041	861108	4807.714	100519	384	358.286	6753.57	23.85	37.706	788.359	3.012	2.81	8.020270473
2020/10/13	2218	863326	4871.857	100882	363	360.571	6770.966	17.396	38.209	791.206	2.847	2.828	7.704811923
2020/10/14	6827	870153	4999.429	101304	422	367.429	6824.509	53.543	39.21	794.516	3.31	2.882	8.828787084
2020/10/15	7135	877288	5167.857	101688	384	370.429	6880.468	55.959	40.531	797.527	3.012	2.905	8.872907674
2020/10/16	6476	883764	5268	102060	372	372.571	6931.258	50.791	41.316	800.445	2.918	2.922	8.776012719
2020/10/17	6466	890230	5404.143	102456	396	378.143	6981.97	50.712	42.384	803.551	3.106	2.966	8.774467601
2020/10/18	6615	896845	5539.714	102824	368	384.143	7033.851	51.881	43.447	806.437	2.886	3.013	8.797246237
2020/10/19	3354	900199	5584.429	103221	397	386	7060.156	26.305	43.798	809.55	3.114	3.027	8.118207049
2020/10/20	2369	902568	5606	103622	401	391.429	7078.736	18.58	43.967	812.695	3.145	3.07	7.770645234
2020/10/21	8233	910801	5806.857	104094	472	398.571	7143.306	64.57	45.543	816.397	3.702	3.126	9.016027202
2020/10/22	8394	919195	5986.714	104531	437	406.143	7209.14	65.833	46.953	819.824	3.427	3.185	9.03539157
2020/10/23	7420	926615	6121.571	105008	477	421.143	7267.334	58.194	48.011	823.566	3.741	3.303	8.912069098
2020/10/24	7296	933911	6240.143	105471	463	430.714	7324.555	57.222	48.941	827.197	3.631	3.378	8.895218584
2020/10/25	7235	941146	6328.714	105931	460	443.857	7381.299	56.743	49.635	830.805	3.608	3.481	8.886823847
2020/10/26	3503	944649	6350	106376	445	450.714	7408.772	27.474	49.802	834.295	3.49	3.535	8.161660452
2020/10/27	2474	947123	6365	106862	486	462.857	7428.176	19.403	49.92	838.106	3.812	3.63	7.813995675
2020/10/28	8411	955534	6390.429	107362	500	466.857	7494.142	65.966	50.119	842.028	3.921	3.662	9.037414537
2020/10/29	7949	963483	6326.857	107825	463	470.571	7556.485	62.343	49.621	845.659	3.631	3.691	8.980927208
2020/10/30	7185	970668	6293.286	108306	481	471.143	7612.836	56.351	49.358	849.431	3.772	3.695	8.879889968
2020/10/31	6873	977541	6232.857	108797	491	475.143	7666.74	53.904	48.884	853.282	3.851	3.726	8.835501457
2020/11/1	6284	983825	6097	109267	470	476.571	7716.025	49.285	47.818	856.968	3.686	3.738	8.745921121
2020/11/2	3019	986844	6027.857	109717	450	477.286	7739.703	23.678	47.276	860.498	3.529	3.743	8.01301211
2020/11/3	2172	989016	5984.714	110176	459	473.429	7756.738	17.035	46.937	864.098	3.6	3.713	7.68386398
2020/11/4	5171	994187	5521.857	110687	511	475	7797.293	40.556	43.307	868.105	4.008	3.725	8.55101474
2020/11/5	8087	1002274	5541.571	111181	494	479.429	7860.719	63.425	43.462	871.98	3.874	3.76	8.998136761
2020/11/6	7637	1009911	5606.143	111675	494	481.286	7920.615	59.896	43.968	875.854	3.874	3.775	8.940891068
2020/11/7	7557	1017468	5703.857	112197	522	485.714	7979.883	59.269	44.735	879.948	4.094	3.809	8.930361884
2020/11/8	7098	1024566	5820.143	112749	552	497.429	8035.552	55.669	45.647	884.277	4.329	3.901	8.867709208
2020/11/9	3545	1028111	5895.286	113223	474	500.857	8063.355	27.803	46.236	887.995	3.718	3.928	8.173575487
2020/11/10	2652	1030763	5963.857	113722	499	506.571	8084.154	20.799	46.774	891.908	3.914	3.973	7.883446354
2020/11/11	8974	1039737	6507.143	114243	521	508	8154.536	70.382	51.035	895.995	4.086	3.984	9.102198213
2020/11/12	8939	1048676	6628.857	114729	486	506.857	8224.644	70.108	51.989	899.806	3.812	3.975	9.098290868
2020/11/13	8358	1057034	6731.857	115247	518	510.286	8290.195	65.551	52.797	903.869	4.063	4.002	9.031094082
2020/11/14	8151	1065185	6816.714	115793	546	513.714	8354.122	63.927	53.463	908.151	4.282	4.029	9.006018575
2020/11/15	7581	1072766	6885.714	116310	517	508.714	8413.579	59.457	54.004	912.206	4.055	3.99	8.933532296
2020/11/16	3908	1076674	6937.571	116818	508	513.571	8444.229	30.65	54.411	916.19	3.984	4.028	8.271036866
2020/11/17	2641	1079315	6936	117332	514	515.714	8464.942	20.713	54.398	920.221	4.031	4.045	7.879291485
2020/11/18	3313	1082628	6127.286	117849	517	515.143	8490.926	25.983	48.056	924.276	4.055	4.04	8.105911198
2020/11/19	9625	1092253	6225.286	118417	568	526.857	8566.413	75.488	48.824	928.731	4.455	4.132	9.17222305
2020/11/20	8719	1100972	6276.857	118951	534	529.143	8634.795	68.382	49.229	932.919	4.188	4.15	9.073374517
2020/11/21	8215	1109187	6286	119447	496	522	8699.225	64.429	49.3	936.809	3.89	4.094	9.013838752
2020/11/22	8395	1117582	6402.286	120019	572	529.857	8765.066	65.841	50.212	941.295	4.486	4.156	9.035510681
2020/11/23	4220	1121802	6446.857	120576	557	536.857	8798.163	33.097	50.562	945.664	4.368	4.211	8.347827346
2020/11/24	2785	1124587	6467.429	121201	625	552.714	8820.005	21.842	50.723	950.565	4.902	4.335	7.932362154
2020/11/25	10361	1134948	7474.286	121766	565	559.571	8901.265	81.26	58.62	954.997	4.431	4.389	9.245900547
2020/11/26	10287	1145235	7568.857	122337	571	560	8981.945	80.68	59.362	959.475	4.478	4.392	9.238733446
2020/11/27	9586	1154821	7692.714	122887	550	562.286	9057.127	75.182	60.333	963.788	4.314	4.41	9.168163293
2020/11/28	9600	1164421	7890.571	123459	572	573.143	9132.419	75.292	61.885	968.275	4.486	4.495	9.169622539
2020/11/29	9618	1174039	8065.286	124079	620	580	9207.851	75.433	63.255	973.137	4.863	4.549	9.171495588
2020/11/30	4896	1178935	8161.857	124642	563	580.857	9246.25	38.399	64.012	977.553	4.416	4.556	8.496378052
2020/12/1	3013	1181948	8194.429	125220	578	574.143	9269.881	23.631	64.268	982.086	4.533	4.503	8.011023379
2020/12/2	10934	1192882	8276.286	125864	644	585.429	9355.635	85.754	64.91	987.137	5.051	4.591	9.299723933
2020/12/3	11633	1204515	8468.571	126521	657	597.714	9446.871	91.236	66.418	992.29	5.153	4.688	9.361687124
2020/12/4	11466	1215981	8737.143	127132	611	606.429	9536.798	89.927	68.524	997.082	4.792	4.756	9.347228624
2020/12/5	11219	1227200	8968.429	127726	594	609.571	9624.787	87.989	70.338	1001.74	4.659	4.781	9.325453179
2020/12/6	10915	1238115	9153.714	128314	588	605	9710.392	85.605	71.792	1006.352	4.612	4.745	9.297984882
2020/12/7	5998	1244113	9311.143	128958	644	616.571	9757.434	47.042	73.026	1011.403	5.051	4.836	8.699348068
2020/12/8	3178	1247291	9334.714	129597	639	625.286	9782.358	24.925	73.211	1016.414	5.012	4.904	8.064321961
2020/12/9	13110	1260401	9645.571	130271	674	629.571	9885.179	102.82	75.649	1021.7	5.286	4.938	9.481206851
2020/12/10	13007	1273408	9841.857	130904	633	626.143	9987.191	102.012	77.189	1026.665	4.965	4.911	9.473319832
2020/12/11	12502	1285910	9989.857	131592	688	637.143	10085.243	98.052	78.349	1032.061	5.396	4.997	9.433723894
2020/12/12	12756	1298666	10209.429	132262	670	648	10185.287	100.044	80.071	1037.316	5.255	5.082	9.45383542
2020/12/13	12499	1311165	10435.714	132958	696	663.429	10283.315	98.028	81.846	1042.774	5.459	5.203	9.433483923
2020/12/14	6902	1318067	10564.857	133683	725	675	10337.446	54.132	82.859	1048.46	5.686	5.294	8.839711379
2020/12/15	3422	1321489	10599.714	134388	705	684.429	10364.285	26.838	83.132	1053.989	5.529	5.368	8.138272639
2020/12/16	14381	1335870	10781.286	135132	744	694.429	10477.073	112.789	84.556	1059.825	5.835	5.446	9.573732704
2020/12/17	14046	1349916	10929.714	135881	749	711	10587.234	110.161	85.72	1065.699	5.874	5.576	9.550164129
2020/12/18	13331	1363247	11048.143	136617	736	717.857	10691.788	104.553	86.649	1071.471	5.772	5.63	9.497922439
2020/12/19	12800	1376047	11054.429	137357	740	727.857	10792.177	100.389	86.699	1077.275	5.804	5.708	9.457278572
2020/12/20	12551	1388598	11061.857	138115	758	736.714	10890.613	98.436	86.757	1083.22	5.945	5.778	9.437635294
2020/12/21	6616	1395214	11021	138914	799	747.286	10942.501	51.889	86.436	1089.486	6.266	5.861	8.797397374
2020/12/22	3799	1399013	11074.857	139692	778	757.714	10972.296	29.795	86.859	1095.588	6.102	5.943	8.242756346
2020/12/23	14476	1413489	11088.429	140579	887	778.143	11085.83	113.534	86.965	1102.545	6.957	6.103	9.580316462
2020/12/24	13887	1427376	11065.714	141389	810	786.857	11194.744	108.914	86.787	1108.898	6.353	6.171	9.538780437
2020/12/25	12823	1440199	10993.143	142211	822	799.143	11295.313	100.569	86.218	1115.344	6.447	6.268	9.459073694
2020/12/26	10480	1450679	10661.714	143054	843	813.857	11377.507	82.193	83.619	1121.956	6.612	6.383	9.257319373
2020/12/27	2735	1453414	9259.429	143890	836	825	11398.957	21.45	72.621	1128.513	6.557	6.47	7.914252279
2020/12/28	5933	1459347	9161.857	144771	881	836.714	11445.489	46.532	71.855	1135.422	6.91	6.562	8.688453801
2020/12/29	4397	1463744	9247.286	145687	916	856.429	11479.974	34.485	72.525	1142.606	7.184	6.717	8.388905171
2020/12/30	16224	1479968	9497	146652	965	867.571	11607.217	127.243	74.484	1150.175	7.568	6.804	9.677919189
2020/12/31	16099	1496067	9813	147623	971	890.571	11733.48	126.263	76.962	1157.79	7.615	6.985	9.677919189
2021/1/1	14728	1510795	10085.143	148569	946	908.286	11848.99	115.51	79.097	1165.209	7.419	7.124	9.597573618
2021/1/2	12083	1522878	10314.143	149455	886	914.429	11943.755	94.766	80.893	1172.158	6.949	7.172	9.399637543
2021/1/3	3413	1526291	10411	150442	987	936	11970.523	26.768	81.652	1179.899	7.741	7.341	8.135639903
2021/1/4	6948	1533239	10556	151435	993	952	12025.015	54.492	82.789	1187.687	7.788	7.466	8.846353043
2021/1/5	5274	1538513	10681.286	152472	1037	969.286	12066.379	41.363	83.772	1195.82	8.133	7.602	8.570733958
2021/1/6	18556	1557069	11014.429	153584	1112	990.286	12211.911	145.533	86.385	1204.541	8.721	7.767	9.677919189
2021/1/7	18821	1575890	11403.286	154653	1069	1004.286	12359.522	147.611	89.435	1212.926	8.384	7.876	9.677919189
2021/1/8	18409	1594299	11929.143	155813	1160	1034.857	12503.902	144.38	93.559	1222.023	9.098	8.116	9.677919189
2021/1/9	18766	1613065	12883.857	156877	1064	1060.286	12651.081	147.18	101.047	1230.368	8.345	8.316	9.677919189
2021/1/10	18601	1631666	15053.571	158074	1197	1090.286	12796.967	145.885	118.063	1239.756	9.388	8.551	9.677919189
2021/1/11	9842	1641508	15467	159217	1143	1111.714	12874.157	77.19	121.306	1248.72	8.964	8.719	9.194515822
2021/1/12	5663	1647171	15522.571	160432	1215	1137.143	12918.571	44.414	121.742	1258.25	9.529	8.918	8.641885635
2021/1/13	21044	1668215	15878	161747	1315	1166.143	13083.616	165.046	124.529	1268.563	10.313	9.146	9.677919189
2021/1/14	19503	1687718	15975.429	162985	1238	1190.286	13236.576	152.96	125.293	1278.272	9.709	9.335	9.677919189
2021/1/15	18651	1706369	16010	164232	1247	1202.714	13382.854	146.278	125.565	1288.052	9.78	9.433	9.677919189
2021/1/16	18371	1724740	15953.571	165503	1271	1232.286	13526.935	144.082	125.122	1298.021	9.968	9.665	9.677919189
2021/1/17	17514	1742254	15798.286	166819	1316	1249.286	13664.296	137.36	123.904	1308.342	10.321	9.798	9.677919189
2021/1/18	9441	1751695	15741	168113	1294	1270.857	13738.34	74.045	123.455	1318.491	10.149	9.967	9.152923101
2021/1/19	5329	1757024	15693.286	169515	1402	1297.571	13780.135	41.795	123.081	1329.486	10.996	10.177	8.581106517
2021/1/20	19675	1776699	15497.714	170924	1409	1311	13934.444	154.309	121.547	1340.537	11.051	10.282	9.677919189
2021/1/21	19046	1795745	15432.429	172371	1447	1340.857	14083.819	149.376	121.035	1351.886	11.349	10.516	9.677919189
2021/1/22	17478	1813223	15264.857	173866	1495	1376.286	14220.897	137.078	119.721	1363.611	11.725	10.794	9.677919189
2021/1/23	16925	1830148	15058.286	175301	1435	1399.714	14353.638	132.741	118.1	1374.865	11.255	10.978	9.677919189
2021/1/24	16480	1846628	14910.571	176696	1395	1411	14482.889	129.251	116.942	1385.806	10.941	11.066	9.677919189
2021/1/25	8803	1855431	14819.429	178050	1354	1419.571	14551.93	69.041	116.227	1396.425	10.619	11.134	9.082961443
2021/1/26	4749	1860180	14736.571	179473	1423	1422.571	14589.176	37.246	115.577	1407.586	11.16	11.157	8.465899897
2021/1/27	18196	1878376	14525.286	180951	1478	1432.429	14731.885	142.709	113.92	1419.178	11.592	11.234	9.677919189
2021/1/28	17063	1895439	14242	182370	1419	1428.429	14865.708	133.823	111.698	1430.307	11.129	11.203	9.677919189
2021/1/29	14919	1910358	13876.429	183695	1325	1404.143	14982.716	117.008	108.831	1440.699	10.392	11.013	9.610457874
2021/1/30	14026	1924384	13462.286	184944	1249	1377.571	15092.72	110.004	105.583	1450.494	9.796	10.804	9.548739323
2021/1/31	12367	1936751	12874.714	186191	1247	1356.429	15189.713	96.993	100.975	1460.274	9.78	10.638	9.422867771
2021/2/1	6812	1943563	12590.286	187430	1239	1340	15243.139	53.426	98.744	1469.992	9.717	10.509	8.826587831
2021/2/2	3709	1947272	12441.714	188611	1181	1305.429	15272.228	29.089	97.579	1479.254	9.262	10.238	8.218787156
2021/2/3	4722	1951994	10516.857	189907	1296	1279.429	15309.262	37.034	82.482	1489.419	10.164	10.034	8.46019947
2021/2/4	13447	1965441	10000.286	191171	1264	1257.286	15414.725	105.463	78.431	1499.332	9.913	9.861	9.506585675
2021/2/5	11873	1977314	9565.143	192343	1172	1235.429	15507.844	93.119	75.018	1508.524	9.192	9.689	9.382106415
2021/2/6	10835	1988149	9109.286	193434	1091	1212.857	15592.822	84.978	71.443	1517.08	8.557	9.512	9.290629203
2021/2/7	10200	1998349	8799.714	194483	1049	1184.571	15672.819	79.997	69.015	1525.308	8.227	9.29	9.230241034
2021/2/8	5345	2003694	8590.143	195533	1050	1157.571	15714.739	41.92	67.371	1533.543	8.235	9.079	8.584103897
2021/2/9	2762	2006456	8454.857	196501	968	1127.143	15736.401	21.662	66.31	1541.135	7.592	8.84	7.924072325
2021/2/10	11671	2018127	9447.571	197573	1072	1095.143	15827.936	91.534	74.096	1549.542	8.408	8.589	9.36494809
2021/2/11	9323	2027450	8858.429	198545	972	1053.429	15901.055	73.119	69.476	1557.165	7.623	8.262	9.140347
2021/2/12	8532	2035982	8381.143	199433	888	1012.857	15967.97	66.915	65.732	1564.13	6.964	7.944	9.051696279
2021/2/13	7836	2043818	7952.714	200357	924	989	16029.427	61.457	62.372	1571.377	7.247	7.757	8.966611387
2021/2/14	7723	2051541	7598.857	201214	857	961.571	16089.998	60.571	59.597	1578.098	6.721	7.541	8.952087644
2021/2/15	4001	2055542	7406.857	201985	771	921.714	16121.377	31.379	58.091	1584.145	6.047	7.229	8.294549515
2021/2/16	2172	2057714	7322.571	202775	790	896.286	16138.412	17.035	57.43	1590.341	6.196	7.029	7.68386398
2021/2/17	8342	2066056	6847	203579	804	858	16203.837	65.425	53.7	1596.646	6.306	6.729	9.029178143
2021/2/18	7802	2073858	6629.714	204361	782	830.857	16265.027	61.19	51.996	1602.78	6.133	6.516	8.962263554
2021/2/19	7038	2080896	6416.286	205119	758	812.286	16320.226	55.198	50.322	1608.724	5.945	6.371	8.859221394
2021/2/20	6982	2087878	6294.286	205806	687	778.429	16374.985	54.759	49.365	1614.113	5.388	6.105	8.851233903
2021/2/21	6799	2094677	6162.286	206535	729	760.143	16428.308	53.324	48.33	1619.83	5.717	5.962	8.824677891
2021/2/22	3433	2098110	6081.143	207155	620	738.571	16455.233	26.925	47.694	1624.693	4.863	5.793	8.141481041
2021/2/23	2050	2100160	6063.714	207876	721	728.714	16471.311	16.078	47.557	1630.347	5.655	5.715	7.626082758
2021/2/24	8649	2108809	6107.571	208608	732	718.429	16539.144	67.833	47.901	1636.088	5.741	5.635	9.0653146
2021/2/25	7520	2116329	6067.286	209219	611	694	16598.122	58.978	47.585	1640.88	4.792	5.443	8.925454387
2021/2/26	6878	2123207	6044.429	209821	602	671.714	16652.066	53.943	47.406	1645.602	4.721	5.268	8.836228572
2021/2/27	6788	2129995	6016.714	210410	589	657.714	16705.303	53.237	47.188	1650.221	4.619	5.158	8.823058934
2021/2/28	6886	2136881	6029.143	210984	574	635.571	16759.309	54.006	47.286	1654.723	4.502	4.985	8.837390856
2021/3/1	3509	2140390	6040	211572	588	631	16786.83	27.521	47.371	1659.335	4.612	4.949	8.163371316
2021/3/2	2116	2142506	6049.429	212169	597	613.286	16803.426	16.596	47.445	1664.017	4.682	4.81	7.657755271
2021/3/3	8675	2151181	6053.143	212753	584	592.143	16871.463	68.037	47.474	1668.597	4.58	4.644	9.068315872
2021/3/4	6955	2158136	5972.429	213320	567	585.857	16926.01	54.547	46.841	1673.044	4.447	4.595	8.847359875
2021/3/5	6589	2164725	5931.143	213834	514	573.286	16977.687	51.677	46.517	1677.075	4.031	4.496	8.793308627
2021/3/6	6334	2171059	5866.286	214350	516	562.857	17027.364	49.677	46.009	1681.122	4.047	4.414	8.753845093
2021/3/7	6014	2177073	5741.714	214873	523	555.571	17074.531	47.167	45.032	1685.224	4.102	4.357	8.702011628
2021/3/8	3066	2180139	5678.429	215360	487	541.143	17098.577	24.046	44.535	1689.043	3.819	4.244	8.028455164
2021/3/9	2001	2182140	5662	215849	489	525.714	17114.271	15.694	44.406	1692.879	3.835	4.123	7.60190196
2021/3/10	7093	2189233	5436	216370	521	516.714	17169.9	55.63	42.634	1696.965	4.086	4.053	8.867004635
2021/3/11	5976	2195209	5296.143	216838	468	502.571	17216.769	46.869	41.537	1700.635	3.67	3.942	8.695674049
2021/3/12	5529	2200738	5144.714	217377	539	506.143	17260.132	43.363	40.349	1704.863	4.227	3.97	8.617943095
2021/3/13	5373	2206111	5007.429	217870	493	502.857	17302.272	42.14	39.273	1708.729	3.867	3.944	8.589327789
2021/3/14	5267	2211378	4900.714	218284	414	487.286	17343.581	41.308	38.436	1711.976	3.247	3.822	8.569406063
2021/3/15	2671	2214049	4844.286	218719	435	479.857	17364.529	20.948	37.993	1715.388	3.412	3.763	7.890582535
2021/3/16	1562	2215611	4781.571	219185	466	476.571	17376.78	12.251	37.501	1719.042	3.655	3.738	7.35436233
2021/3/17	2151	2217762	4075.571	219600	415	461.429	17393.65	16.87	31.964	1722.297	3.255	3.619	7.674152921
2021/3/18	6785	2224547	4191.143	219995	395	451	17446.864	53.214	32.871	1725.395	3.098	3.537	8.822616945
2021/3/19	5314	2229861	4160.429	220402	407	432.143	17488.541	41.677	32.63	1728.587	3.192	3.389	8.578288291
2021/3/20	5042	2234903	4113.143	220778	376	415.429	17528.085	39.544	32.259	1731.536	2.949	3.258	8.525756422
2021/3/21	4777	2239680	4043.143	221165	387	411.571	17565.55	37.465	31.71	1734.571	3.035	3.228	8.471777328
2021/3/22	2441	2242121	4010.286	221519	354	400	17584.695	19.144	31.452	1737.348	2.776	3.137	7.800572655
2021/3/23	1559	2243680	4009.857	221902	383	388.143	17596.922	12.227	31.449	1740.352	3.004	3.044	7.3524411
2021/3/24	5947	2249627	4552.143	222266	364	380.857	17643.563	46.642	35.702	1743.206	2.855	2.987	8.690810308
2021/3/25	5223	2254850	4329	222669	403	382	17684.527	40.963	33.952	1746.367	3.161	2.996	8.561018671
2021/3/26	4670	2259520	4237	223015	346	373.286	17721.153	36.626	33.23	1749.081	2.714	2.928	8.449128461
2021/3/27	4623	2264143	4177.143	223317	302	362.714	17757.411	36.258	32.761	1751.449	2.369	2.845	8.43901541
2021/3/28	4201	2268344	4094.857	223607	290	348.857	17790.358	32.948	32.115	1753.724	2.274	2.736	8.343315881
2021/3/29	2263	2270607	4069.429	223928	321	344.143	17808.107	17.748	31.916	1756.241	2.518	2.699	7.724888439
2021/3/30	1328	2271935	4036.429	224286	358	340.571	17818.522	10.415	31.657	1759.049	2.808	2.671	7.192182059
2021/3/31	5317	2277252	3946.429	224626	340	337.143	17860.223	41.701	30.951	1761.716	2.667	2.644	8.578852572
2021/4/1	4462	2281714	3837.714	224948	322	325.571	17895.218	34.995	30.099	1764.241	2.525	2.553	8.403576465
2021/4/2	4046	2285760	3748.571	225268	320	321.857	17926.95	31.732	29.4	1766.751	2.51	2.524	8.305731145
2021/4/3	2096	2287856	3387.571	225570	302	321.857	17943.389	16.439	26.568	1769.119	2.369	2.524	7.648263031
2021/4/4	1706	2289562	3031.143	225880	310	324.714	17956.769	13.38	23.773	1771.551	2.431	2.547	7.442492723
2021/4/5	1617	2291179	2938.857	226186	306	322.571	17969.451	12.682	23.049	1773.951	2.4	2.53	7.388946098
2021/4/6	1434	2292613	2954	226458	272	310.286	17980.697	11.247	23.168	1776.084	2.133	2.434	7.268920128
2021/4/7	5561	2298174	2988.857	226773	315	306.714	18024.312	43.614	23.441	1778.554	2.471	2.406	8.623713035
2021/4/8	4658	2302832	3016.857	227052	279	300.571	18060.844	36.532	23.661	1780.742	2.188	2.357	8.446556112
2021/4/9	4425	2307257	3071	227364	312	299.429	18095.549	34.705	24.085	1783.189	2.447	2.348	8.395251521
2021/4/10	4253	2311510	3379.143	227657	293	298.143	18128.904	33.356	26.502	1785.487	2.298	2.338	8.355614996
2021/4/11	4063	2315573	3715.857	227940	283	294.286	18160.77	31.866	29.143	1787.707	2.22	2.308	8.309922989
2021/4/12	2231	2317804	3803.571	228219	279	290.429	18178.267	17.497	29.831	1789.895	2.188	2.278	7.710653324
2021/4/13	1210	2319014	3771.571	228492	273	290.571	18187.757	9.49	29.58	1792.036	2.141	2.279	7.099201744
2021/4/14	5099	2324113	3705.571	228753	261	282.857	18227.748	39.991	29.062	1794.083	2.047	2.218	8.536995819
2021/4/15	4257	2328370	3648.286	229051	298	285.571	18261.135	33.387	28.613	1796.42	2.337	2.24	8.356554845
2021/4/16	3853	2332223	3566.571	229326	275	280.286	18291.354	30.219	27.972	1798.577	2.157	2.198	8.256866849
2021/4/17	3783	2336006	3499.429	229609	283	278.857	18321.024	29.67	27.446	1800.797	2.22	2.187	8.23853693
2021/4/18	3334	2339340	3395.286	229863	254	274.714	18347.172	26.148	26.629	1802.789	1.992	2.155	8.112227958
2021/4/19	1690	2341030	3318	230127	264	272.571	18360.426	13.254	26.023	1804.859	2.071	2.138	7.433075349
2021/4/20	1101	2342131	3302.429	230339	212	263.857	18369.061	8.635	25.901	1806.522	1.663	2.069	7.00488199
2021/4/21	4350	2346481	3195.429	230573	234	260	18403.178	34.117	25.061	1808.357	1.835	2.039	8.378160983
2021/4/22	3667	2350148	3111.143	230828	255	253.857	18431.938	28.76	24.4	1810.357	2	1.991	8.207401833
2021/4/23	3639	2353787	3080.571	231059	231	247.571	18460.478	28.54	24.161	1812.169	1.812	1.942	8.199738961
2021/4/24	3287	2357074	3009.714	231265	206	236.571	18486.258	25.78	23.605	1813.785	1.616	1.855	8.098034756
2021/4/25	3191	2360265	2989.286	231474	209	230.143	18511.284	25.027	23.445	1815.424	1.639	1.805	8.068402959
2021/4/26	1748	2362013	2997.571	231685	211	222.571	18524.994	13.709	23.51	1817.079	1.655	1.746	7.466799475
2021/4/27	1072	2363085	2993.429	231886	201	221	18533.401	8.408	23.477	1818.655	1.576	1.733	6.978213743
2021/4/28	3996	2367081	2942.857	232104	218	218.714	18564.741	31.34	23.08	1820.365	1.71	1.715	8.293299359
2021/4/29	3460	2370541	2913.286	232303	199	210.714	18591.878	27.136	22.849	1821.925	1.561	1.653	8.149312844
2021/4/30	3184	2373725	2848.286	232502	199	206.143	18616.849	24.972	22.339	1823.486	1.561	1.617	8.066207568
2021/5/1	2981	2376706	2804.571	232713	211	206.857	18640.229	23.38	21.996	1825.141	1.655	1.622	8.000349495
2021/5/2	2701	2379407	2734.571	232874	161	200	18661.413	21.184	21.447	1826.404	1.263	1.569	7.901747519
2021/5/3	1002	2380409	2628	233052	178	195.286	18669.271	7.859	20.611	1827.8	1.396	1.532	6.910750788
2021/5/4	956	2381365	2611.429	233244	192	194	18676.769	7.498	20.481	1829.306	1.506	1.522	6.863803391
2021/5/5	3440	2384805	2532	233414	170	187.143	18703.749	26.98	19.858	1830.639	1.333	1.468	8.143517406
2021/5/6	2905	2387710	2452.714	233572	158	181.286	18726.532	22.784	19.236	1831.878	1.239	1.422	7.974532844
2021/5/7	2591	2390301	2368	233750	178	178.286	18746.853	20.321	18.572	1833.274	1.396	1.398	7.860185057
2021/5/8	2779	2393080	2339.143	233904	154	170.143	18768.648	21.795	18.346	1834.482	1.208	1.334	7.930206207
2021/5/9	2502	2395582	2310.714	234038	134	166.286	18788.271	19.623	18.123	1835.533	1.051	1.304	7.825245291
2021/5/10	1280	2396862	2350.429	234172	134	160	18798.31	10.039	18.434	1836.584	1.051	1.255	7.155396302
2021/5/11	782	2397644	2325.571	234323	151	154.143	18804.443	6.133	18.239	1837.768	1.184	1.209	6.663132696
2021/5/12	1731	2399375	2081.429	234490	167	153.714	18818.019	13.576	16.324	1839.078	1.31	1.206	7.457032089
2021/5/13	3199	2402574	2123.429	234618	128	149.429	18843.109	25.089	16.654	1840.082	1.004	1.172	8.070906089
2021/5/14	2635	2405209	2129.714	234757	139	143.857	18863.775	20.666	16.703	1841.172	1.09	1.128	7.877017896
2021/5/15	2374	2407583	2071.857	234869	112	137.857	18882.394	18.619	16.249	1842.05	0.878	1.081	7.772752716
2021/5/16	2481	2410064	2068.857	235001	132	137.571	18901.852	19.458	16.226	1843.086	1.035	1.079	7.816819966
2021/5/17	1212	2411276	2059.143	235111	110	134.143	18911.358	9.506	16.15	1843.948	0.863	1.052	7.100851909
2021/5/18	773	2412049	2057.857	235237	126	130.571	18917.42	6.063	16.14	1844.936	0.988	1.024	6.651571874
2021/5/19	2894	2414943	2224	235370	133	125.714	18940.117	22.697	17.443	1845.98	1.043	0.986	7.97074039
2021/5/20	2581	2417524	2135.714	235503	133	126.429	18960.36	20.242	16.75	1847.023	1.043	0.992	7.856319571
2021/5/21	2489	2420013	2114.857	235621	118	123.429	18979.881	19.521	16.587	1847.948	0.925	0.968	7.820037989
2021/5/22	2413	2422426	2120.429	235723	102	122	18998.806	18.925	16.63	1848.748	0.8	0.957	7.789040402
2021/5/23	2388	2424814	2107.143	235828	105	118.143	19017.534	18.729	16.526	1849.572	0.824	0.927	7.778630147
2021/5/24	1150	2425964	2098.286	235914	86	114.714	19026.554	9.019	16.457	1850.246	0.674	0.9	7.048386409
2021/5/25	799	2426763	2102	236039	125	114.571	19032.82	6.266	16.486	1851.226	0.98	0.899	6.684611728
2021/5/26	2956	2429719	2110.857	236154	115	112	19056.004	23.184	16.555	1852.128	0.902	0.878	7.99193052
2021/5/27	2717	2432436	2130.286	236266	112	109	19077.313	21.309	16.708	1853.007	0.878	0.855	7.907651595
2021/5/28	2634	2435070	2151	236364	98	106.143	19097.971	20.658	16.87	1853.775	0.769	0.832	7.876638461
2021/5/29	2558	2437628	2171.714	236472	108	107	19118.033	20.062	17.033	1854.622	0.847	0.839	7.847371836
2021/5/30	2499	2440127	2187.571	236574	102	106.571	19137.633	19.599	17.157	1855.422	0.8	0.836	7.824046011
2021/5/31	1139	2441266	2186	236670	96	108	19146.566	8.933	17.145	1856.175	0.753	0.847	7.038783541
2021/6/1	932	2442198	2205	236766	96	103.857	19153.875	7.31	17.294	1856.928	0.753	0.815	6.838405201
2021/6/2	3080	2445278	2222.714	236878	112	103.429	19178.031	24.156	17.432	1857.807	0.878	0.811	8.033009499
2021/6/3	2808	2448086	2235.714	236976	98	101.429	19200.054	22.023	17.534	1858.575	0.769	0.795	7.940583827
2021/6/4	2812	2450898	2261.143	237069	93	100.714	19222.108	22.054	17.734	1859.305	0.729	0.79	7.942006808
2021/6/5	2655	2453553	2275	237138	69	95.143	19242.931	20.823	17.843	1859.846	0.541	0.746	7.884576511
2021/6/6	2767	2456320	2313.286	237228	90	93.429	19264.632	21.701	18.143	1860.552	0.706	0.733	7.925880317
2021/6/7	1350	2457670	2343.429	237333	105	94.714	19275.22	10.588	18.379	1861.375	0.824	0.743	7.208600338
2021/6/8	843	2458513	2330.714	237422	89	93.714	19281.832	6.612	18.28	1862.073	0.698	0.735	6.738152495
2021/6/9	3683	2462196	2416.857	237527	105	92.714	19310.717	28.885	18.955	1862.897	0.824	0.727	8.211754397
2021/6/10	3589	2465785	2528.429	237635	108	94.143	19338.865	28.148	19.83	1863.744	0.847	0.738	8.185907481
2021/6/11	3389	2469174	2610.857	237731	96	94.571	19365.445	26.58	20.477	1864.497	0.753	0.742	8.1285852
2021/6/12	3308	2472482	2704.143	237819	88	97.286	19391.389	25.944	21.208	1865.187	0.69	0.763	8.104401308
2021/6/13	3289	2475771	2778.714	237936	117	101.143	19417.184	25.795	21.793	1866.104	0.918	0.793	8.098642844
2021/6/14	1710	2477481	2830.143	238015	79	97.429	19430.596	13.411	22.196	1866.724	0.62	0.764	7.444833274
2021/6/15	1095	2478576	2866.143	238100	85	96.857	19439.184	8.588	22.479	1867.391	0.667	0.76	6.999422468
2021/6/16	4217	2482793	2942.429	238205	105	96.857	19472.257	33.073	23.077	1868.214	0.824	0.76	8.347116361
2021/6/17	3877	2486670	2983.571	238309	104	96.286	19502.664	30.407	23.4	1869.03	0.816	0.755	8.263074836
2021/6/18	3937	2490607	3061.857	238413	104	97.429	19533.541	30.877	24.014	1869.845	0.816	0.764	8.278428259
2021/6/19	3970	2494577	3156.429	238520	107	100.143	19564.678	31.136	24.756	1870.685	0.839	0.785	8.286773231
2021/6/20	3973	2498550	3254.143	238622	102	98	19595.837	31.16	25.522	1871.485	0.8	0.769	8.287528423
2021/6/21	2064	2500614	3304.714	238717	95	100.286	19612.025	16.188	25.918	1872.23	0.745	0.787	7.632885505
2021/6/22	1272	2501886	3330	238842	125	106	19622.001	9.976	26.117	1873.21	0.98	0.831	7.149131599
2021/6/23	5314	2507200	3486.714	238961	119	108	19663.678	41.677	27.346	1874.143	0.933	0.847	8.578288291
2021/6/24	5178	2512378	3672.571	239068	107	108.429	19704.289	40.61	28.804	1874.983	0.839	0.85	8.552367266
2021/6/25	5344	2517722	3873.571	239175	107	108.857	19746.201	41.912	30.38	1875.822	0.839	0.854	8.583916823
2021/6/26	5343	2523065	4069.714	239276	101	108	19788.106	41.905	31.918	1876.614	0.792	0.847	8.583729715
2021/6/27	5223	2528288	4248.286	239391	115	109.857	19829.069	40.963	33.319	1877.516	0.902	0.862	8.561018671
2021/6/28	2749	2531037	4346.143	239508	117	113	19850.629	21.56	34.086	1878.433	0.918	0.886	7.919356191
2021/6/29	1708	2532745	4408.429	239629	121	112.429	19864.025	13.396	34.575	1879.382	0.949	0.882	7.443663683
2021/6/30	6966	2539711	4644.429	239763	134	114.571	19918.658	54.634	36.426	1880.433	1.051	0.899	8.848939995
2021/7/1	6439	2546150	4824.571	239894	131	118	19969.159	50.5	37.839	1881.461	1.027	0.925	8.770283819
2021/7/2	6263	2552413	4955.857	240030	136	122.143	20018.279	49.12	38.868	1882.527	1.067	0.958	8.742574238
2021/7/3	6527	2558940	5125	240180	150	129.143	20069.469	51.191	40.195	1883.704	1.176	1.013	8.783855897
2021/7/4	6771	2565711	5346.143	240322	142	133	20122.573	53.104	41.929	1884.818	1.114	1.043	8.820551743
2021/7/5	3466	2569177	5448.571	240447	125	134.143	20149.757	27.183	42.733	1885.798	0.98	1.052	8.151044946
2021/7/6	2268	2571445	5528.571	240607	160	139.714	20167.544	17.788	43.36	1887.053	1.255	1.096	7.727094485
2021/7/7	9301	2580746	5862.143	240762	155	142.714	20240.491	72.947	45.976	1888.268	1.216	1.119	9.13798471
2021/7/8	9318	2590064	6273.429	240943	181	149.857	20313.571	73.08	49.202	1889.688	1.42	1.175	9.139810606
2021/7/9	10106	2600170	6822.429	241114	171	154.857	20392.831	79.26	53.508	1891.029	1.341	1.215	9.220983532
2021/7/10	10118	2610288	7335.429	241279	165	157	20472.186	79.354	57.531	1892.323	1.294	1.231	9.222170124
2021/7/11	10529	2620817	7872.286	241436	157	159.143	20554.763	82.578	61.741	1893.554	1.231	1.248	9.261983605
2021/7/12	5323	2626140	8137.571	241609	173	166	20596.511	41.748	63.822	1894.911	1.357	1.302	8.57998018
2021/7/13	3529	2629669	8317.714	241796	187	169.857	20624.188	27.678	65.235	1896.378	1.467	1.332	8.16905315
2021/7/14	13965	2643634	8984	242023	227	180.143	20733.714	109.526	70.46	1898.158	1.78	1.413	9.544381083
2021/7/15	14070	2657704	9662.857	242204	181	180.143	20844.064	110.349	75.785	1899.578	1.42	1.413	9.551871221
2021/7/16	13947	2671651	10211.571	242430	226	188	20953.448	109.385	80.088	1901.35	1.772	1.474	9.543091408
2021/7/17	13581	2685232	10706.286	242658	228	197	21059.963	106.514	83.968	1903.139	1.788	1.545	9.516500666
2021/7/18	14100	2699332	11216.429	242896	238	208.571	21170.547	110.585	87.969	1905.005	1.867	1.636	9.554000996
2021/7/19	6905	2706237	11442.429	243148	252	219.857	21224.702	54.155	89.742	1906.982	1.976	1.724	8.840145878
2021/7/20	4688	2710925	11608	243418	270	231.714	21261.47	36.767	91.04	1909.099	2.118	1.817	8.452974619
2021/7/21	18208	2729133	12214.143	243731	313	244	21404.273	142.803	95.794	1911.554	2.455	1.914	9.677919189
2021/7/22	18365	2747498	12827.714	244060	329	265.143	21548.308	144.035	100.606	1914.134	2.58	2.079	9.677919189
2021/7/23	17945	2765443	13398.857	244408	348	282.571	21689.048	140.741	105.086	1916.864	2.729	2.216	9.677919189
2021/7/24	18864	2784307	14153.571	244716	308	294	21836.996	147.948	111.005	1919.279	2.416	2.306	9.677919189
2021/7/25	18020	2802327	14713.571	245093	377	313.857	21978.325	141.329	115.397	1922.236	2.957	2.462	9.677919189
2021/7/26	8730	2811057	14974.286	245435	342	326.714	22046.793	68.468	117.442	1924.918	2.682	2.562	9.07463519
2021/7/27	6385	2817442	15216.714	245833	398	345	22096.87	50.077	119.343	1928.04	3.121	2.706	8.761863373
2021/7/28	22782	2840224	15870.143	246291	458	365.714	22275.547	178.677	124.468	1931.632	3.592	2.868	9.677919189
2021/7/29	22172	2862396	16414	246751	460	384.429	22449.439	173.892	128.733	1935.239	3.608	3.015	9.677919189
2021/7/30	20708	2883104	16808.714	247229	478	403	22611.85	162.41	131.829	1938.988	3.749	3.161	9.677919189
2021/7/31	21408	2904512	17172.143	247701	472	426.429	22779.75	167.9	134.679	1942.69	3.702	3.344	9.677919189
2021/8/1	20126	2924638	17473	248228	527	447.857	22937.596	157.846	137.039	1946.823	4.133	3.512	9.677919189
2021/8/2	9386	2934024	17566.714	248765	537	475.714	23011.209	73.613	137.774	1951.035	4.212	3.731	9.147081032
2021/8/3	7336	2941360	17702.571	249335	570	500.286	23068.745	57.535	138.839	1955.505	4.47	3.924	8.900685319
2021/8/4	23616	2964976	17821.714	249984	649	527.571	23253.962	185.218	139.774	1960.595	5.09	4.138	9.677919189
2021/8/5	22984	2987960	17937.714	250568	584	545.286	23434.223	180.261	140.683	1965.176	4.58	4.277	9.677919189
2021/8/6	21739	3009699	18085	251159	591	561.429	23604.72	170.496	141.839	1969.811	4.635	4.403	9.677919189
2021/8/7	21976	3031675	18166.143	251792	633	584.429	23777.075	172.355	142.475	1974.775	4.965	4.584	9.677919189
2021/8/8	21245	3052920	18326	252419	627	598.714	23943.697	166.622	143.729	1979.693	4.917	4.696	9.677919189
2021/8/9	10090	3063010	18426.571	253062	643	613.857	24022.832	79.135	144.517	1984.736	5.043	4.814	9.219399216
2021/8/10	7570	3070580	18460	253717	655	626	24082.202	59.371	144.78	1989.873	5.137	4.91	8.932080438
2021/8/11	25605	3096185	18744.143	254468	751	640.571	24283.019	200.817	147.008	1995.763	5.89	5.024	9.677919189
2021/8/12	24742	3120927	18995.286	255186	718	659.714	24477.068	194.049	148.978	2001.394	5.631	5.174	9.677919189
2021/8/13	23151	3144078	19197	255899	713	677.143	24658.638	181.571	150.56	2006.986	5.592	5.311	9.677919189
2021/8/14	22322	3166400	19246.429	256618	719	689.429	24833.707	175.069	150.948	2012.625	5.639	5.407	9.677919189
2021/8/15	21661	3188061	19305.857	257328	710	701.286	25003.592	169.885	151.414	2018.194	5.568	5.5	9.677919189
2021/8/16	9525	3197586	19225.143	258074	746	716	25078.296	74.703	150.781	2024.044	5.851	5.616	9.161780181
2021/8/17	6787	3204373	19113.286	258847	773	732.857	25131.525	53.23	149.903	2030.107	6.063	5.748	8.822911626
2021/8/18	24481	3228854	18952.714	259663	816	742.143	25323.527	192.002	148.644	2036.507	6.4	5.821	9.677919189
2021/8/19	22004	3250858	18561.571	260421	758	747.857	25496.102	172.575	145.576	2042.452	5.945	5.865	9.677919189
2021/8/20	20961	3271819	18248.714	261303	882	772	25660.496	164.395	143.123	2049.369	6.917	6.055	9.677919189
2021/8/21	19076	3290895	17785	262087	784	781.286	25810.107	149.611	139.486	2055.518	6.149	6.128	9.677919189
2021/8/22	18049	3308944	17269	262856	769	789.714	25951.663	141.556	135.439	2061.549	6.031	6.194	9.677919189
2021/8/23	7668	3316612	17003.714	263673	817	799.857	26011.803	60.139	133.358	2067.957	6.408	6.273	8.944941508
2021/8/24	5924	3322536	16880.429	264416	743	795.571	26058.264	46.461	132.391	2073.784	5.827	6.24	8.686935966
2021/8/25	21305	3343841	16426.714	265286	870	803.286	26225.356	167.093	128.833	2080.607	6.823	6.3	9.677919189
2021/8/26	18781	3362622	15966.286	266107	821	812.286	26372.654	147.297	125.222	2087.046	6.439	6.371	9.677919189
2021/8/27	17319	3379941	15446	266862	755	794.143	26508.485	135.831	121.141	2092.968	5.921	6.228	9.677919189
2021/8/28	16288	3396229	15047.714	267658	796	795.857	26636.229	127.745	118.017	2099.211	6.243	6.242	9.677919189
2021/8/29	15730	3411959	14716.429	268395	737	791.286	26759.598	123.369	115.419	2104.991	5.78	6.206	9.663388567
2021/8/30	7062	3419021	14629.857	269139	744	780.857	26814.984	55.386	114.74	2110.826	5.835	6.124	8.862625169
2021/8/31	4814	3423835	14471.286	269905	766	784.143	26852.74	37.756	113.497	2116.834	6.008	6.15	8.479491324
2021/9/1	17773	3441608	13966.714	270656	751	767.143	26992.132	139.392	109.539	2122.724	5.89	6.017	9.677919189
2021/9/2	15638	3457246	13517.714	271421	765	759.143	27114.779	122.647	106.018	2128.723	6	5.954	9.657523073
2021/9/3	14760	3472006	13152.143	272124	703	751.714	27230.54	115.761	103.151	2134.237	5.514	5.896	9.599743847
2021/9/4	13942	3485948	12817	272807	683	735.571	27339.885	109.345	100.522	2139.594	5.357	5.769	9.542732869
2021/9/5	13353	3499301	12477.429	273498	691	729	27444.611	104.726	97.859	2145.013	5.419	5.717	9.499571244
2021/9/6	6367	3505668	12378.143	274150	652	715.857	27494.547	49.936	97.08	2150.127	5.114	5.614	8.759040728
2021/9/7	4201	3509869	12290.571	274838	688	704.714	27527.495	32.948	96.394	2155.523	5.396	5.527	8.343315881
2021/9/8	16005	3525874	12038	275529	691	696.143	27653.02	125.525	94.413	2160.942	5.419	5.46	9.677919189
2021/9/9	13468	3539342	11728	276199	670	682.571	27758.648	105.628	91.981	2166.197	5.255	5.353	9.508146028
2021/9/10	12203	3551545	11362.714	276810	611	669.429	27854.355	95.707	89.116	2170.989	4.792	5.25	9.409519046
2021/9/11	12155	3563700	11107.429	277442	632	662.143	27949.685	95.33	87.114	2175.945	4.957	5.193	9.405578154
2021/9/12	11885	3575585	10897.714	278059	617	651.571	28042.898	93.213	85.47	2180.784	4.839	5.11	9.383116516
2021/9/13	5233	3580818	10735.714	278620	561	638.571	28083.94	41.042	84.199	2185.184	4.4	5.008	8.562931083
2021/9/14	3746	3584564	10670.714	279215	595	625.286	28113.319	29.379	83.689	2189.851	4.667	4.904	8.228710799
2021/9/15	13866	3598430	10365.143	279812	597	611.857	28222.068	108.749	81.293	2194.533	4.682	4.799	9.537267196
2021/9/16	11765	3610195	10121.857	280375	563	596.571	28314.34	92.272	79.385	2198.949	4.416	4.679	9.372969295
2021/9/17	7736	3617931	9483.714	280917	542	586.714	28375.013	60.673	74.38	2203.199	4.251	4.602	8.953769295
2021/9/18	3839	3621770	8295.714	281462	545	574.286	28405.121	30.109	65.062	2207.474	4.274	4.504	8.253227646
2021/9/19	11776	3633546	8280.143	282009	547	564.286	28497.479	92.358	64.94	2211.764	4.29	4.426	9.373903756
2021/9/20	4722	3638268	8207.143	282503	494	554.714	28534.513	37.034	64.368	2215.638	3.874	4.351	8.46019947
2021/9/21	3242	3641510	8135.143	282977	474	537.429	28559.94	25.427	63.803	2219.356	3.718	4.215	8.084254106
2021/9/22	12796	3654306	7982.286	283516	539	529.143	28660.297	100.358	62.604	2223.583	4.227	4.15	9.456966047
2021/9/23	10460	3664766	7795.857	284062	546	526.714	28742.334	82.037	61.142	2227.865	4.282	4.131	9.255409335
2021/9/24	9954	3674720	8112.714	284532	470	516.429	28820.402	78.068	63.627	2231.551	3.686	4.05	9.205830216
2021/9/25	8866	3683586	8830.857	284968	436	500.857	28889.937	69.535	69.259	2234.971	3.419	3.928	9.090091799
2021/9/26	8828	3692414	8409.714	285425	457	488	28959.174	69.237	65.956	2238.555	3.584	3.827	9.085797037
2021/9/27	3794	3696208	8277.143	285838	413	476.429	28988.93	29.756	64.917	2241.794	3.239	3.737	8.24143969
2021/9/28	2744	3698952	8206	286262	424	469.286	29010.451	21.521	64.359	2245.12	3.325	3.681	7.917536354
2021/9/29	10325	3709277	7853	286691	429	453.571	29091.429	80.978	61.59	2248.484	3.365	3.557	9.242420265
2021/9/30	7899	3717176	7487.143	287128	437	438	29153.38	61.951	58.721	2251.912	3.427	3.435	8.974618038
2021/10/1	7358	3724534	7116.286	287531	403	428.429	29211.087	57.708	55.812	2255.072	3.161	3.36	8.903679333
2021/10/2	6486	3731020	6776.286	287902	371	419.143	29261.956	50.869	53.146	2257.982	2.91	3.287	8.777555453
2021/10/3	6152	3737172	6394	288288	386	409	29310.206	48.249	50.147	2261.009	3.027	3.208	8.724695047
2021/10/4	2819	3739991	6254.714	288638	350	400	29332.315	22.109	49.055	2263.754	2.745	3.137	7.944492164
2021/10/5	2138	3742129	6168.143	288997	359	390.714	29349.083	16.768	48.376	2266.57	2.816	3.064	7.668093709
2021/10/6	7853	3749982	5815	289384	387	384.714	29410.673	61.59	45.606	2269.605	3.035	3.017	8.968778235
2021/10/7	6566	3756548	5624.571	289721	337	370.429	29462.17	51.496	44.113	2272.248	2.643	2.905	8.789812386
2021/10/8	6103	3762651	5445.286	290026	305	356.429	29510.035	47.865	42.707	2274.64	2.392	2.795	8.716699573
2021/10/9	5495	3768146	5303.714	290337	311	347.857	29553.131	43.097	41.596	2277.079	2.439	2.728	8.611775834
2021/10/10	5220	3773366	5170.571	290677	340	341.286	29594.071	40.94	40.552	2279.746	2.667	2.677	8.560444233
2021/10/11	2418	3775784	5113.286	290967	290	332.714	29613.035	18.964	40.103	2282.02	2.274	2.609	7.791109511
2021/10/12	2031	3777815	5098	291254	287	322.429	29628.964	15.929	39.983	2284.271	2.251	2.529	7.616775809
2021/10/13	6758	3784573	4941.571	291569	315	312.143	29681.966	53.002	38.756	2286.742	2.471	2.448	8.818630229
2021/10/14	5426	3789999	4778.714	291860	291	305.571	29724.522	42.555	37.479	2289.024	2.282	2.397	8.599141774
2021/10/15	4875	3794874	4603.286	292150	290	303.429	29762.756	38.234	36.103	2291.299	2.274	2.38	8.492080491
2021/10/16	4866	3799740	4513.429	292414	264	296.714	29800.919	38.163	35.398	2293.369	2.071	2.327	8.49023301
2021/10/17	4685	3804425	4437	292683	269	286.571	29837.663	36.744	34.799	2295.479	2.11	2.248	8.452334619
2021/10/18	1870	3806295	4358.714	292953	270	283.714	29852.329	14.666	34.185	2297.596	2.118	2.225	7.534228326
2021/10/19	1406	3807701	4269.429	293185	232	275.857	29863.357	11.027	33.485	2299.416	1.82	2.164	7.249215057
2021/10/20	5577	3813278	4100.714	293417	232	264	29907.096	43.74	32.161	2301.235	1.82	2.071	8.626585568
2021/10/21	4541	3817819	3974.286	293644	227	254.857	29942.711	35.615	31.17	2303.016	1.78	1.999	8.421122723
2021/10/22	4268	3822087	3887.571	293880	236	247.143	29976.184	33.473	30.49	2304.867	1.851	1.938	8.359134887
2021/10/23	4120	3826207	3781	294104	224	241.429	30008.497	32.313	29.654	2306.624	1.757	1.893	8.323851131
2021/10/24	3980	3830187	3680.286	294316	212	233.286	30039.712	31.215	28.864	2308.286	1.663	1.83	8.289288323
2021/10/25	1705	3831892	3656.714	294532	216	225.571	30053.084	13.372	28.679	2309.98	1.694	1.769	7.441906728
2021/10/26	1296	3833188	3641	294728	196	220.429	30063.248	10.164	28.556	2311.517	1.537	1.729	7.167809184
2021/10/27	5252	3838440	3594.571	294933	205	216.571	30104.439	41.191	28.192	2313.125	1.608	1.699	8.566554621
2021/10/28	4206	3842646	3546.714	295117	184	210.429	30137.426	32.987	27.816	2314.568	1.443	1.65	8.344505084
2021/10/29	3847	3846493	3486.571	295300	183	202.857	30167.598	30.172	27.345	2316.004	1.435	1.591	8.255308812
2021/10/30	3654	3850147	3420	295488	188	197.714	30196.256	28.658	26.823	2317.478	1.474	1.551	8.203851372
2021/10/31	3485	3853632	3349.286	295691	203	196.429	30223.588	27.332	26.268	2319.07	1.592	1.541	8.156510226
2021/11/1	1286	3854918	3289.429	295865	174	190.429	30233.674	10.086	25.799	2320.435	1.365	1.494	7.160069208
2021/11/2	966	3855884	3242.286	296012	147	183.429	30241.25	7.576	25.429	2321.588	1.153	1.439	6.874198495
2021/11/3	3467	3859351	2987.286	296205	193	181.714	30268.442	27.191	23.429	2323.101	1.514	1.425	8.151333338
2021/11/4	2562	3861913	2752.429	296370	165	179	30288.535	20.093	21.587	2324.395	1.294	1.404	7.848933726
2021/11/5	3875	3865788	2756.429	296553	183	179	30318.926	30.391	21.618	2325.831	1.435	1.404	8.262558973
2021/11/6	3520	3869308	2737.286	296700	147	173.143	30346.533	27.607	21.468	2326.984	1.153	1.358	8.166500319
2021/11/7	3231	3872539	2701	296850	150	165.571	30371.873	25.34	21.184	2328.16	1.176	1.299	8.08085642
2021/11/8	1403	3873942	2717.714	296992	142	161	30382.877	11.004	21.315	2329.274	1.114	1.263	7.247080585
2021/11/9	1030	3874972	2726.857	297136	144	160.571	30390.955	8.078	21.386	2330.403	1.129	1.259	6.938284484
2021/11/10	4213	3879185	2833.429	297314	178	158.429	30423.997	33.042	22.222	2331.799	1.396	1.243	8.346167594
2021/11/11	3579	3882764	2978.714	297451	137	154.429	30452.067	28.07	23.362	2332.874	1.074	1.211	8.183118079
2021/11/12	3346	3886110	2903.143	297598	147	149.286	30478.309	26.242	22.769	2334.027	1.153	1.171	8.115819701
2021/11/13	3323	3889433	2875	297748	150	149.714	30504.371	26.062	22.548	2335.203	1.176	1.174	8.108924156
2021/11/14	3107	3892540	2857.286	297862	114	144.571	30528.739	24.368	22.409	2336.097	0.894	1.134	8.041734711
2021/11/15	1223	3893763	2831.571	298008	146	145.143	30538.331	9.592	22.208	2337.242	1.145	1.138	7.109879463
2021/11/16	868	3894631	2808.429	298144	136	144	30545.138	6.808	22.026	2338.309	1.067	1.129	6.767343125
2021/11/17	1381	3896012	2403.857	298293	149	139.857	30555.969	10.831	18.853	2339.477	1.169	1.097	7.231287004
2021/11/18	3938	3899950	2455.143	298447	154	142.286	30586.855	30.885	19.255	2340.685	1.208	1.116	8.278682163
2021/11/19	3605	3903555	2492.143	298576	129	139.714	30615.128	28.274	19.546	2341.697	1.012	1.096	8.190354404
2021/11/20	3235	3906790	2479.571	298702	126	136.286	30640.5	25.372	19.447	2342.685	0.988	1.069	8.082093278
2021/11/21	2978	3909768	2461.143	298827	125	137.857	30663.856	23.356	19.302	2343.665	0.98	1.081	7.999342953
2021/11/22	1294	3911062	2471.286	298967	140	137	30674.005	10.149	19.382	2344.763	1.098	1.074	7.166265974
2021/11/23	982	3912044	2487.571	299102	135	136.857	30681.707	7.702	19.51	2345.822	1.059	1.073	6.89060912
2021/11/24	4391	3916435	2917.571	299245	143	136	30716.145	34.438	22.882	2346.944	1.122	1.067	8.387539983
2021/11/25	3526	3919961	2858.714	299378	133	133	30743.799	27.654	22.421	2347.987	1.043	1.043	8.16820293
2021/11/26	3236	3923197	2806	299509	131	133.286	30769.178	25.38	22.007	2349.014	1.027	1.045	8.082402254
2021/11/27	3135	3926332	2791.714	299626	117	132	30793.766	24.587	21.895	2349.932	0.918	1.035	8.050703381
2021/11/28	2785	3929117	2764.143	299754	128	132.429	30815.608	21.842	21.679	2350.936	1.004	1.039	7.932362154
2021/11/29	1152	3930269	2743.857	299884	130	131	30824.643	9.035	21.52	2351.955	1.02	1.027	7.05012252
2021/11/30	1005	3931274	2747.143	300022	138	131.429	30832.525	7.882	21.546	2353.038	1.082	1.031	6.913737351
2021/12/1	3916	3935190	2679.286	300144	122	128.429	30863.238	30.713	21.013	2353.995	0.957	1.007	8.273081334
2021/12/2	3190	3938380	2631.286	300280	136	128.857	30888.257	25.019	20.637	2355.061	1.067	1.011	8.068089626
2021/12/3	3044	3941424	2603.857	300440	160	133	30912.131	23.874	20.422	2356.316	1.255	1.043	8.02125618
2021/12/4	3163	3944587	2607.857	300555	115	132.714	30936.938	24.807	20.453	2357.218	0.902	1.041	8.059592329
2021/12/5	2777	3947364	2606.714	300694	139	134.286	30958.717	21.78	20.444	2358.308	1.09	1.053	7.929486523
2021/12/6	1061	3948425	2593.714	300802	108	131.143	30967.039	8.321	20.342	2359.155	0.847	1.029	6.967909202
2021/12/7	882	3949307	2576.143	300929	127	129.571	30973.956	6.917	20.204	2360.151	0.996	1.016	6.783325201
2021/12/8	3749	3953056	2552.286	301073	144	132.714	31003.359	29.403	20.017	2361.281	1.129	1.041	8.229511119
2021/12/9	3255	3956311	2561.571	301204	131	132	31028.888	25.529	20.09	2362.308	1.027	1.035	8.088254727
2021/12/10	2935	3959246	2546	301347	143	129.571	31051.906	23.019	19.968	2363.43	1.122	1.016	7.98480339
2021/12/11	2814	3962060	2496.143	301483	136	132.571	31073.976	22.07	19.577	2364.496	1.067	1.04	7.942717541
2021/12/12	2788	3964848	2497.714	301597	114	129	31095.842	21.866	19.589	2365.39	0.894	1.012	7.933438388
2021/12/13	926	3965774	2478.429	301726	129	132	31103.105	7.263	19.438	2366.402	1.012	1.035	6.831953566
2021/12/14	906	3966680	2481.857	301841	115	130.286	31110.21	7.106	19.465	2367.304	0.902	1.022	6.81014245
2021/12/15	3322	3970002	2420.857	301967	126	127.714	31136.264	26.054	18.987	2368.292	0.988	1.002	8.108623268
2021/12/16	2834	3972836	2360.714	302096	129	127.429	31158.491	22.227	18.515	2369.304	1.012	0.999	7.949797216
2021/12/17	2828	3975664	2345.429	302220	124	124.714	31180.671	22.18	18.395	2370.276	0.973	0.978	7.947678571
2021/12/18	2770	3978434	2339.143	302339	119	122.286	31202.396	21.725	18.346	2371.21	0.933	0.959	7.926963545
2021/12/19	2542	3980976	2304	302445	106	121.143	31222.332	19.937	18.07	2372.041	0.831	0.95	7.841099765
2021/12/20	1156	3982132	2336.857	302576	131	121.429	31231.399	9.066	18.328	2373.068	1.027	0.952	7.053585727
2021/12/21	987	3983119	2348.429	302689	113	121.143	31239.14	7.741	18.418	2373.955	0.886	0.95	6.895682698
2021/12/22	3820	3986939	2419.571	302798	109	118.714	31269.099	29.96	18.976	2374.81	0.855	0.931	8.248267447
2021/12/23	3649	3990588	2536	302914	116	116.857	31297.718	28.619	19.89	2375.719	0.91	0.916	8.202482447
2021/12/24	3939	3994527	2694.714	303037	123	116.714	31328.611	30.893	21.134	2376.684	0.965	0.915	8.278936002
2021/12/25	4134	3998661	2889.571	303134	97	113.571	31361.034	32.422	22.663	2377.445	0.761	0.891	8.327242607
2021/12/26	3318	4001979	3000.429	303255	121	115.714	31387.056	26.023	23.532	2378.394	0.949	0.908	8.107418812
2021/12/27	1113	4003092	2994.286	303366	111	112.857	31395.785	8.729	23.484	2379.264	0.871	0.885	7.01571242
2021/12/28	2012	4005104	3140.714	303484	118	113.571	31411.565	15.78	24.632	2380.19	0.925	0.891	7.607381426
2021/12/29	8260	4013364	3775	303602	118	114.857	31476.348	64.782	29.607	2381.115	0.925	0.901	9.019300925
2021/12/30	9831	4023195	4658.143	303719	117	115	31553.451	77.103	36.533	2382.033	0.918	0.902	9.193397651
2021/12/31	11627	4034822	5756.429	303822	103	112.143	31644.64	91.189	45.147	2382.841	0.808	0.88	9.361171262
2022/1/1	12780	4047602	6991.571	303918	96	112	31744.872	100.232	54.834	2383.594	0.753	0.878	9.455714972
2022/1/2	11297	4058899	8131.429	304025	107	110	31833.473	88.601	63.774	2384.433	0.839	0.863	9.332380998
2022/1/3	3757	4062656	8509.143	304134	109	109.714	31862.939	29.466	66.736	2385.288	0.855	0.86	8.23164218
2022/1/4	5868	4068524	9060	304241	107	108.143	31908.961	46.022	71.057	2386.127	0.839	0.848	8.677439541
2022/1/5	24299	4092823	11351.286	304387	146	112.143	32099.535	190.574	89.027	2387.272	1.145	0.88	9.677919189
2022/1/6	32330	4125153	14565.429	304522	135	114.714	32353.096	253.56	114.235	2388.331	1.059	0.9	9.677919189
2022/1/7	39146	4164299	18496.714	304662	140	120	32660.113	307.018	145.068	2389.429	1.098	0.941	9.677919189
2022/1/8	42720	4207019	22773.857	304800	138	126	32995.161	335.048	178.613	2390.511	1.082	0.988	9.677919189
2022/1/9	46683	4253702	27829	304934	134	129.857	33361.291	366.129	218.26	2391.562	1.051	1.018	9.677919189
2022/1/10	22680	4276382	30532.286	305076	142	134.571	33539.167	177.877	239.461	2392.676	1.114	1.055	9.677919189
2022/1/11	19065	4295447	32417.571	305248	172	143.857	33688.692	149.525	254.247	2394.025	1.349	1.128	9.677919189
2022/1/12	69003	4364450	38803.857	305431	183	149.143	34229.874	541.183	304.334	2395.46	1.435	1.17	9.677919189
2022/1/13	71900	4436350	44456.714	305616	185	156.286	34793.778	563.903	348.669	2396.911	1.451	1.226	9.677919189
2022/1/14	75684	4512034	49676.429	305845	229	169	35387.358	593.581	389.606	2398.707	1.796	1.325	9.677919189
2022/1/15	74978	4587012	54284.714	306074	229	182	35975.402	588.044	425.749	2400.503	1.796	1.427	9.677919189
2022/1/16	73472	4660484	58111.714	306319	245	197.857	36551.635	576.232	455.763	2402.424	1.922	1.552	9.677919189
2022/1/17	31477	4691961	59368.429	306566	247	212.857	36798.505	246.87	465.62	2404.362	1.937	1.669	9.677919189
2022/1/18	23881	4715842	60056.429	306847	281	228.429	36985.801	187.296	471.016	2406.565	2.204	1.792	9.677919189
2022/1/19	81302	4797144	61813.429	307171	324	248.571	37623.443	637.642	484.796	2409.106	2.541	1.95	9.677919189
2022/1/20	75305	4872449	62299.857	307548	377	276	38214.051	590.608	488.611	2412.063	2.957	2.165	9.677919189
2022/1/21	71115	4943564	61647.143	307916	368	295.857	38771.798	557.747	483.491	2414.949	2.886	2.32	9.677919189
2022/1/22	65742	5009306	60327.714	308304	388	318.571	39287.405	515.607	473.143	2417.992	3.043	2.499	9.677919189
2022/1/23	57993	5067299	58116.429	308714	410	342.143	39742.237	454.832	455.8	2421.208	3.216	2.683	9.677919189
2022/1/24	25291	5092590	57232.714	309171	457	372.143	39940.592	198.354	448.87	2424.792	3.584	2.919	9.677919189
2022/1/25	19021	5111611	56538.429	309604	433	393.857	40089.771	149.179	443.424	2428.188	3.396	3.089	9.677919189
2022/1/26	62338	5173949	53829.286	310107	503	419.429	40578.681	488.91	422.177	2432.133	3.945	3.29	9.677919189
2022/1/27	51378	5225327	50411.143	310668	561	445.714	40981.633	402.952	395.369	2436.533	4.4	3.496	9.677919189
2022/1/28	46573	5271900	46905.143	311197	529	468.714	41346.899	365.267	367.872	2440.682	4.149	3.676	9.677919189
2022/1/29	41530	5313430	43446.286	311759	562	493.571	41672.614	325.715	340.744	2445.09	4.408	3.871	9.677919189
2022/1/30	36598	5350028	40389.857	312317	558	514.714	41959.648	287.034	316.773	2449.466	4.376	4.037	9.677919189
2022/1/31	16659	5366687	39156.714	312865	548	527.714	42090.303	130.655	307.102	2453.764	4.298	4.139	9.677919189
2022/2/1	12439	5379126	38216.429	313427	562	546.143	42187.86	97.558	299.727	2458.172	4.408	4.283	9.428672366
2022/2/2	37510	5416636	34669.571	313975	548	552.571	42482.047	294.187	271.909	2462.469	4.298	4.334	9.677919189
2022/2/3	29513	5446149	31546	314581	606	559	42713.514	231.467	247.412	2467.222	4.753	4.384	9.677919189
2022/2/4	26920	5473069	28738.429	315164	583	566.714	42924.644	211.13	225.392	2471.795	4.572	4.445	9.677919189
2022/2/5	23346	5496415	26140.714	315715	551	565.143	43107.744	183.1	205.019	2476.116	4.321	4.432	9.677919189
2022/2/6	20160	5516575	23792.429	316218	503	557.286	43265.857	158.113	186.601	2480.061	3.945	4.371	9.677919189
2022/2/7	8937	5525512	22689.286	316722	504	551	43335.949	70.092	177.949	2484.014	3.953	4.321	9.098067129
2022/2/8	6593	5532105	21854.143	317221	499	542	43387.657	51.708	171.4	2487.927	3.914	4.251	8.793915424
2022/2/9	9686	5541791	17879.286	317709	488	533.429	43463.623	75.966	140.225	2491.755	3.827	4.184	9.178540059
2022/2/10	20031	5561822	16524.714	318203	494	517.429	43620.724	157.101	129.601	2495.629	3.874	4.058	9.677919189
2022/2/11	14943	5576765	14813.714	318700	497	505.143	43737.92	117.196	116.182	2499.527	3.898	3.962	9.61206516
2022/2/12	13691	5590456	13434.429	319121	421	486.571	43845.297	107.377	105.365	2502.829	3.302	3.816	9.524567
2022/2/13	12491	5602947	12338.857	319526	405	472.571	43943.262	97.965	96.772	2506.005	3.176	3.706	9.432843718
2022/2/14	5865	5608812	11900	319924	398	457.429	43989.261	45.999	93.33	2509.127	3.121	3.588	8.67692825
2022/2/15	4898	5613710	11657.857	320315	391	442	44027.675	38.414	91.431	2512.193	3.067	3.467	8.496786382
2022/2/16	13381	5627091	12185.714	320706	391	428.143	44132.621	104.946	95.571	2515.26	3.067	3.358	9.501665799
2022/2/17	10387	5637478	10808	321054	348	407.286	44214.085	81.464	84.766	2517.989	2.729	3.194	9.248406573
2022/2/18	9679	5647157	10056	321377	323	382.429	44289.996	75.911	78.868	2520.522	2.533	2.999	9.17781718
2022/2/19	9260	5656417	9423	321672	295	364.429	44362.621	72.625	73.903	2522.836	2.314	2.858	9.133567313
2022/2/20	8106	5664523	8796.571	321911	239	340.714	44426.196	63.574	68.99	2524.711	1.874	2.672	9.000483165
2022/2/21	3657	5668180	8481.143	322168	257	320.571	44454.877	28.681	66.517	2526.726	2.016	2.514	8.204671829
2022/2/22	3176	5671356	8235.143	322412	244	299.571	44479.786	24.909	64.587	2528.64	1.914	2.35	8.063692634
2022/2/23	8162	5679518	7489.571	322674	262	281.143	44543.8	64.014	58.74	2530.695	2.055	2.205	9.007367027
2022/2/24	6422	5685940	6923.143	322923	249	267	44594.167	50.367	54.297	2532.648	1.953	2.094	8.767640577
2022/2/25	5941	5691881	6389.143	323131	208	250.571	44640.761	46.595	50.109	2534.279	1.631	1.965	8.689801056
2022/2/26	5458	5697339	5846	323329	198	236.714	44683.568	42.806	45.849	2535.832	1.553	1.857	8.605020902
2022/2/27	4465	5701804	5325.857	323482	153	224.429	44718.586	35.018	41.77	2537.032	1.2	1.76	8.404248432
2022/2/28	1762	5703566	5055.143	323646	164	211.143	44732.406	13.819	39.647	2538.318	1.286	1.656	7.474772182
2022/3/1	1521	5705087	4818.714	323802	156	198.571	44744.335	11.929	37.793	2539.541	1.223	1.557	7.327780538
2022/3/2	5255	5710342	4403.429	323959	157	183.571	44785.549	41.214	34.536	2540.773	1.231	1.44	8.56712556
2022/3/3	3637	5713979	4005.571	324072	113	164.143	44814.073	28.525	31.415	2541.659	0.886	1.287	8.199189359
2022/3/4	3148	5717127	3606.571	324204	132	153.286	44838.763	24.689	28.286	2542.694	1.035	1.202	8.054840221
2022/3/5	3259	5720386	3292.429	324305	101	139.429	44864.323	25.56	25.822	2543.486	0.792	1.094	8.089482474
2022/3/6	2787	5723173	3052.714	324412	107	132.857	44886.181	21.858	23.942	2544.326	0.839	1.042	7.933079772
2022/3/7	1111	5724284	2959.714	324480	68	119.143	44894.894	8.713	23.213	2544.859	0.533	0.934	7.013915475
2022/3/8	903	5725187	2871.429	324576	96	110.571	44901.977	7.082	22.52	2545.612	0.753	0.867	6.80682936
2022/3/9	3027	5728214	2553.143	324662	86	100.429	44925.717	23.74	20.024	2546.286	0.674	0.788	8.015657615
2022/3/10	2469	5730683	2386.286	324734	72	94.571	44945.081	19.364	18.715	2546.851	0.565	0.742	7.81197343
2022/3/11	2413	5733096	2281.286	324804	70	85.714	44964.006	18.925	17.892	2547.4	0.549	0.672	7.789040402
2022/3/12	2267	5735363	2139.571	324879	75	82	44981.786	17.78	16.78	2547.988	0.588	0.643	7.726653665
2022/3/13	1879	5737242	2009.857	324944	65	76	44996.522	14.737	15.763	2548.498	0.51	0.596	7.539027056
2022/3/14	743	5737985	1957.286	325009	65	75.571	45002.35	5.827	15.351	2549.008	0.51	0.593	6.612041035
2022/3/15	683	5738668	1925.857	325067	58	70.143	45007.706	5.357	15.104	2549.463	0.455	0.55	6.527957918
2022/3/16	2265	5740933	1817	325113	46	64.429	45025.471	17.764	14.251	2549.823	0.361	0.505	7.725771442
2022/3/17	1926	5742859	1739.429	325166	53	61.714	45040.576	15.105	13.642	2550.239	0.416	0.484	7.563719668
2022/3/18	1596	5744455	1622.714	325207	41	57.571	45053.093	12.517	12.727	2550.561	0.322	0.452	7.375882148
2022/3/19	1524	5745979	1516.571	325247	40	52.571	45065.046	11.953	11.894	2550.874	0.314	0.412	7.329749689
2022/3/20	1331	5747310	1438.286	325293	46	49.857	45075.485	10.439	11.28	2551.235	0.361	0.391	7.194436851
2022/3/21	518	5747828	1406.143	325329	36	45.714	45079.547	4.063	11.028	2551.518	0.282	0.359	6.251903883
2022/3/22	331	5748159	1355.857	325364	35	42.429	45082.143	2.596	10.634	2551.792	0.275	0.333	5.805134969
2022/3/23	588	5748747	1116.286	325390	26	39.571	45086.755	4.612	8.755	2551.996	0.204	0.31	6.378426184
2022/3/24	1698	5750445	1083.714	325423	33	36.714	45100.072	13.317	8.499	2552.255	0.259	0.288	7.437795122
2022/3/25	1357	5751802	1049.571	325449	26	34.571	45110.715	10.643	8.232	2552.459	0.204	0.271	7.213768308
2022/3/26	1267	5753069	1012.857	325474	25	32.429	45120.652	9.937	7.944	2552.655	0.196	0.254	7.145196135
2022/3/27	1161	5754230	988.571	325502	28	29.857	45129.757	9.106	7.753	2552.874	0.22	0.234	7.057897937
2022/3/28	422	5754652	974.857	325524	22	27.857	45133.067	3.31	7.646	2553.047	0.173	0.218	6.047372179
2022/3/29	357	5755009	978.571	325553	29	27	45135.867	2.8	7.675	2553.274	0.227	0.212	5.880532986
2022/3/30	1462	5756471	1103.429	325573	20	26.143	45147.333	11.466	8.654	2553.431	0.157	0.205	7.288244401
2022/3/31	1263	5757734	1041.286	325594	21	24.429	45157.239	9.906	8.167	2553.596	0.165	0.192	7.142036575
2022/4/1	1188	5758922	1017.143	325617	23	24	45166.556	9.317	7.977	2553.776	0.18	0.188	7.080867897
2022/4/2	1066	5759988	988.429	325634	17	22.857	45174.917	8.361	7.752	2553.91	0.133	0.179	6.972606251
2022/4/3	765	5760753	931.857	325655	21	21.857	45180.917	6	7.308	2554.074	0.165	0.171	6.64118217
2022/4/4	343	5761096	920.571	325670	15	20.857	45183.607	2.69	7.22	2554.192	0.118	0.164	5.840641657
2022/4/5	281	5761377	909.714	325683	13	18.571	45185.81	2.204	7.135	2554.294	0.102	0.146	5.641907071
2022/4/6	1029	5762406	847.857	325706	23	19	45193.881	8.07	6.65	2554.474	0.18	0.149	6.937314081
2022/4/7	810	5763216	783.143	325723	17	18.429	45200.234	6.353	6.142	2554.608	0.133	0.145	6.698268054
2022/4/8	798	5764014	727.429	325739	16	17.429	45206.492	6.259	5.705	2554.733	0.125	0.137	6.683360946
2022/4/9	767	5764781	684.714	325752	13	16.857	45212.508	6.015	5.37	2554.835	0.102	0.132	6.643789733
2022/4/10	729	5765510	679.571	325772	20	16.714	45218.225	5.717	5.33	2554.992	0.157	0.131	6.593044534
2022/4/11	315	5765825	675.571	325778	6	15.429	45220.696	2.471	5.298	2555.039	0.047	0.121	5.755742214
2022/4/12	261	5766086	672.714	325788	10	15	45222.743	2.047	5.276	2555.117	0.078	0.118	5.568344504
2022/4/13	801	5766887	640.143	325795	7	12.714	45229.025	6.282	5.021	2555.172	0.055	0.1	6.687108608
2022/4/14	674	5767561	620.714	325807	12	12	45234.311	5.286	4.868	2555.266	0.094	0.094	6.514712691
2022/4/15	642	5768203	598.429	325819	12	11.429	45239.346	5.035	4.693	2555.361	0.094	0.09	6.466144724
2022/4/16	276	5768479	528.286	325834	15	11.714	45241.511	2.165	4.143	2555.478	0.118	0.092	5.624017506
2022/4/17	236	5768715	457.857	325843	9	10.143	45243.362	1.851	3.591	2555.549	0.071	0.08	5.468060141
2022/4/18	212	5768927	443.143	325859	16	11.571	45245.024	1.663	3.476	2555.674	0.125	0.091	5.361292166
2022/4/19	228	5769155	438.429	325870	11	11.714	45246.812	1.788	3.439	2555.761	0.086	0.092	5.433722004
2022/4/20	886	5770041	450.571	325877	7	11.714	45253.761	6.949	3.534	2555.815	0.055	0.092	6.787844982
2022/4/21	606	5770647	440.857	325885	8	11.143	45258.514	4.753	3.458	2555.878	0.063	0.087	6.408528791
2022/4/22	756	5771403	457.143	325893	8	10.571	45264.443	5.929	3.585	2555.941	0.063	0.083	6.629363253
2022/4/23	586	5771989	501.429	325905	12	10.143	45269.039	4.596	3.933	2556.035	0.094	0.08	6.37502482
2022/4/24	572	5772561	549.429	325913	8	10	45273.525	4.486	4.309	2556.098	0.063	0.078	6.350885717
2022/4/25	271	5772832	557.857	325921	8	8.857	45275.651	2.125	4.375	2556.161	0.063	0.069	5.605802066
2022/4/26	329	5773161	572.286	325925	4	7.857	45278.231	2.58	4.488	2556.192	0.031	0.062	5.799092654
2022/4/27	863	5774024	569	325928	3	7.286	45284.999	6.768	4.463	2556.215	0.024	0.057	6.761572769
2022/4/28	688	5774712	580.714	325937	9	7.429	45290.395	5.396	4.554	2556.286	0.071	0.058	6.535241271
2022/4/29	672	5775384	568.714	325943	6	7.143	45295.666	5.27	4.46	2556.333	0.047	0.056	6.51174533
2022/4/30	623	5776007	574	325946	3	5.857	45300.552	4.886	4.502	2556.357	0.024	0.046	6.436150368
2022/5/1	547	5776554	570.429	325954	8	5.857	45304.842	4.29	4.474	2556.419	0.063	0.046	6.306275287
2022/5/2	243	5776797	566.429	325963	9	6	45306.748	1.906	4.442	2556.49	0.071	0.047	5.497168225
2022/5/3	222	5777019	551.143	325970	7	6.429	45308.489	1.741	4.323	2556.545	0.055	0.05	5.407171771
2022/5/4	857	5777876	550.286	325978	8	7.143	45315.21	6.721	4.316	2556.608	0.063	0.056	6.754604099
2022/5/5	797	5778673	565.857	325984	6	6.714	45321.461	6.251	4.438	2556.655	0.047	0.053	6.682108597
2022/5/6	756	5779429	577.857	325986	2	6.143	45327.39	5.929	4.532	2556.67	0.016	0.048	6.629363253
2022/5/7	677	5780106	585.571	325990	4	6.286	45332.7	5.31	4.593	2556.702	0.031	0.049	6.519147288
2022/5/8	772	5780878	617.714	325996	6	6	45338.755	6.055	4.845	2556.749	0.047	0.047	6.650279049
2022/5/9	294	5781172	625	326003	7	5.714	45341.06	2.306	4.902	2556.804	0.055	0.045	5.686975356
2022/5/10	283	5781455	633.714	326009	6	5.571	45343.28	2.22	4.97	2556.851	0.047	0.044	5.648974238
2022/5/11	1079	5782534	665.429	326013	4	5	45351.742	8.462	5.219	2556.882	0.031	0.039	6.98471632
2022/5/12	510	5783044	624.429	326022	9	5.429	45355.742	4	4.897	2556.953	0.071	0.043	6.23636959
2022/5/13	1144	5784188	679.857	326027	5	5.857	45364.714	8.972	5.332	2556.992	0.039	0.046	7.043159916
2022/5/14	1064	5785252	735.143	326028	1	5.429	45373.059	8.345	5.766	2557	0.008	0.043	6.970730078
2022/5/15	985	5786237	765.571	326030	2	4.857	45380.785	7.725	6.004	2557.015	0.016	0.038	6.893656355
2022/5/16	397	5786634	780.286	326037	7	4.857	45383.898	3.114	6.12	2557.07	0.055	0.038	5.986452005
2022/5/17	335	5786969	787.714	326044	7	5	45386.526	2.627	6.178	2557.125	0.055	0.039	5.81711116
2022/5/18	1412	5788381	835.286	326050	6	5.286	45397.6	11.074	6.551	2557.172	0.047	0.041	7.253470383
2022/5/19	1322	5789703	951.286	326056	6	4.857	45407.968	10.368	7.461	2557.219	0.047	0.038	7.187657164
2022/5/20	1420	5791123	990.714	326058	2	4.429	45419.105	11.137	7.77	2557.235	0.016	0.035	7.259116128
2022/5/21	1448	5792571	1045.571	326063	5	5	45430.461	11.356	8.2	2557.274	0.039	0.039	7.278628942
2022/5/22	1416	5793987	1107.143	326070	7	5.714	45441.567	11.106	8.683	2557.329	0.055	0.045	7.25629724
2022/5/23	593	5794580	1135.143	326074	4	5.286	45446.218	4.651	8.903	2557.36	0.031	0.041	6.386879319
2022/5/24	579	5795159	1170	326081	7	5.286	45450.759	4.541	9.176	2557.415	0.055	0.041	6.363028104
2022/5/25	2301	5797460	1297	326087	6	5.286	45468.805	18.046	10.172	2557.462	0.047	0.041	7.741533589
2022/5/26	2114	5799574	1410.143	326091	4	5	45485.385	16.58	11.06	2557.494	0.031	0.039	7.656810091
2022/5/27	2320	5801894	1538.714	326100	9	6	45503.581	18.195	12.068	2557.564	0.071	0.047	7.749753406
2022/5/28	2171	5804065	1642	326103	3	5.714	45520.607	17.027	12.878	2557.588	0.024	0.045	7.683403681
2022/5/29	2159	5806224	1748.143	326108	5	5.429	45537.54	16.933	13.71	2557.627	0.039	0.043	7.677863501
2022/5/30	924	5807148	1795.429	326112	4	5.429	45544.787	7.247	14.081	2557.659	0.031	0.043	6.829793738
2022/5/31	876	5808024	1837.857	326115	3	4.857	45551.657	6.87	14.414	2557.682	0.024	0.038	6.776506992
2022/6/1	3470	5811494	2004.857	326121	6	4.857	45578.872	27.215	15.724	2557.729	0.047	0.038	8.152198016
2022/6/2	3461	5814955	2197.286	326128	7	5.286	45606.016	27.144	17.233	2557.784	0.055	0.041	8.149601736
2022/6/3	3665	5818620	2389.429	326131	3	4.429	45634.761	28.744	18.74	2557.808	0.024	0.035	8.206856428
2022/6/4	3478	5822098	2576.143	326135	4	4.571	45662.038	27.278	20.204	2557.839	0.031	0.036	8.154500175
2022/6/5	3676	5825774	2792.857	326143	8	5	45690.869	28.83	21.904	2557.902	0.063	0.039	8.209852481
2022/6/6	1559	5827333	2883.571	326148	5	5.143	45703.096	12.227	22.616	2557.941	0.039	0.04	7.3524411
2022/6/7	1356	5828689	2952.143	326153	5	5.429	45713.731	10.635	23.153	2557.98	0.039	0.043	7.21303166
2022/6/8	6200	5834889	3342.143	326158	5	5.286	45762.357	48.626	26.212	2558.019	0.039	0.041	8.732465848
2022/6/9	5791	5840680	3675	326163	5	5	45807.775	45.418	28.823	2558.059	0.039	0.039	8.664232934
2022/6/10	6614	5847294	4096.286	326167	4	5.143	45859.648	51.873	32.127	2558.09	0.031	0.04	8.797095077
2022/6/11	6369	5853663	4509.286	326174	7	5.571	45909.599	49.951	35.366	2558.145	0.055	0.044	8.759354749
2022/6/12	6482	5860145	4910.143	326180	6	5.286	45960.436	50.838	38.51	2558.192	0.047	0.041	8.776938645
2022/6/13	2616	5862761	5061.143	326187	7	5.571	45980.953	20.517	39.694	2558.247	0.055	0.044	7.869783903
2022/6/14	2264	5865025	5190.857	326202	15	7	45998.71	17.756	40.711	2558.364	0.118	0.055	7.725330038
2022/6/15	10039	5875064	5739.286	326213	11	7.857	46077.444	78.735	45.013	2558.451	0.086	0.062	9.214332393
2022/6/16	9562	5884626	6278	326227	14	9.143	46152.438	74.994	49.238	2558.56	0.11	0.072	9.165656764
2022/6/17	10208	5894834	6791.429	326232	5	9.286	46232.498	80.06	53.264	2558.6	0.039	0.073	9.231024963
2022/6/18	10018	5904852	7312.714	326243	11	9.857	46311.068	78.57	57.353	2558.686	0.086	0.077	9.212238569
2022/6/19	10606	5915458	7901.857	326256	13	10.857	46394.25	83.182	61.973	2558.788	0.102	0.085	9.26926944
2022/6/20	4453	5919911	8164.286	326270	14	11.857	46429.174	34.924	64.032	2558.898	0.11	0.093	8.401557848
2022/6/21	3733	5923644	8374.143	326284	14	11.714	46458.452	29.277	65.677	2559.008	0.11	0.092	8.225235324
2022/6/22	16957	5940601	9362.429	326298	14	12.143	46591.443	132.992	73.428	2559.117	0.11	0.095	9.677919189
2022/6/23	16735	5957336	10387.143	326315	17	12.571	46722.694	131.251	81.465	2559.251	0.133	0.099	9.677919189
2022/6/24	18014	5975350	11502.286	326337	22	15	46863.976	141.282	90.211	2559.423	0.173	0.118	9.677919189
2022/6/25	18409	5993759	12701	326355	18	16	47008.355	144.38	99.612	2559.564	0.141	0.125	9.677919189
2022/6/26	18965	6012724	13895.143	326374	19	16.857	47157.096	148.74	108.978	2559.713	0.149	0.132	9.677919189
2022/6/27	7782	6020506	14370.714	326392	18	17.429	47218.129	61.033	112.708	2559.855	0.141	0.137	8.959697147
2022/6/28	7167	6027673	14861.286	326422	30	19.714	47274.339	56.21	116.555	2560.09	0.235	0.155	8.877381955
2022/6/29	28019	6055692	16441.571	326449	27	21.571	47494.089	219.75	128.949	2560.302	0.212	0.169	9.677919189
2022/6/30	26950	6082642	17900.857	326471	22	22.286	47705.455	211.366	140.394	2560.474	0.173	0.175	9.677919189
2022/7/1	27564	6110206	19265.143	326506	35	24.143	47921.636	216.181	151.094	2560.749	0.275	0.189	9.677919189
2022/7/2	27831	6138037	20611.143	326532	26	25.286	48139.911	218.275	161.651	2560.953	0.204	0.198	9.677919189
2022/7/3	27152	6165189	21780.714	326560	28	26.571	48352.861	212.95	170.824	2561.172	0.22	0.208	9.677919189
2022/7/4	11114	6176303	22256.714	326600	40	29.714	48440.027	87.166	174.557	2561.486	0.314	0.233	9.316050826
2022/7/5	9632	6185935	22608.857	326633	33	30.143	48515.57	75.543	177.319	2561.745	0.259	0.236	9.172949983
2022/7/6	37784	6223719	24003.857	326684	51	33.571	48811.905	296.336	188.259	2562.145	0.4	0.263	9.677919189
2022/7/7	36007	6259726	25297.714	326725	41	36.286	49094.304	282.399	198.407	2562.466	0.322	0.285	9.677919189
2022/7/8	36453	6296179	26567.571	326774	49	38.286	49380.2	285.897	208.366	2562.851	0.384	0.3	9.677919189
2022/7/9	35711	6331890	27693.286	326828	54	42.286	49660.278	280.077	217.195	2563.274	0.424	0.332	9.677919189
2022/7/10	33404	6365294	28586.429	326875	47	45	49922.261	261.984	224.2	2563.643	0.369	0.353	9.677919189
2022/7/11	13288	6378582	28897	326935	60	47.857	50026.478	104.216	226.636	2564.113	0.471	0.375	9.494691904
2022/7/12	11636	6390218	29183.286	327010	75	53.857	50117.737	91.26	228.881	2564.701	0.588	0.422	9.361944956
2022/7/13	44550	6434768	30149.857	327092	82	58.286	50467.138	349.4	236.462	2565.345	0.643	0.457	9.677919189
2022/7/14	39637	6474405	30668.429	327165	73	62.857	50778.006	310.868	240.529	2565.917	0.573	0.493	9.677919189
2022/7/15	37545	6511950	30824.429	327265	100	70.143	51072.467	294.461	241.752	2566.701	0.784	0.55	9.677919189
2022/7/16	35391	6547341	30778.714	327357	92	75.571	51350.035	277.568	241.394	2567.423	0.722	0.593	9.677919189
2022/7/17	31826	6579167	30553.286	327434	77	79.857	51599.642	249.608	239.626	2568.027	0.604	0.626	9.677919189
2022/7/18	12400	6591567	30426.429	327519	85	83.429	51696.894	97.252	238.631	2568.693	0.667	0.654	9.425532394
2022/7/19	10354	6601921	30243.286	327601	82	84.429	51778.099	81.205	237.195	2569.337	0.643	0.662	9.245224774
2022/7/20	38847	6640768	29428.571	327693	92	85.857	52082.772	304.673	230.805	2570.058	0.722	0.673	9.677919189
2022/7/21	32969	6673737	28476	327769	76	86.286	52341.344	258.572	223.334	2570.654	0.596	0.677	9.677919189
2022/7/22	31827	6705564	27659.143	327872	103	86.714	52590.959	249.615	216.927	2571.462	0.808	0.68	9.677919189
2022/7/23	28372	6733936	26656.429	327959	87	86	52813.478	222.518	209.063	2572.144	0.682	0.674	9.677919189
2022/7/24	25218	6759154	25712.429	328041	82	86.714	53011.26	197.782	201.66	2572.787	0.643	0.68	9.677919189
2022/7/25	9627	6768781	25316.286	328119	78	85.714	53086.763	75.503	198.553	2573.399	0.612	0.672	9.172430799
2022/7/26	7504	6776285	24909.143	328198	79	85.286	53145.616	58.853	195.36	2574.019	0.62	0.669	8.923324744
2022/7/27	28488	6804773	23429.286	328296	98	86.143	53369.044	223.428	183.753	2574.787	0.769	0.676	9.677919189
2022/7/28	22981	6827754	22002.429	328396	100	89.571	53549.281	180.237	172.562	2575.572	0.784	0.702	9.677919189
2022/7/29	20538	6848292	20389.714	328492	96	88.571	53710.359	161.077	159.914	2576.325	0.753	0.695	9.677919189
2022/7/30	17760	6866052	18873.714	328579	87	88.571	53849.648	139.29	148.024	2577.007	0.682	0.695	9.677919189
2022/7/31	15140	6881192	17434	328679	100	91.143	53968.389	118.741	136.733	2577.791	0.784	0.715	9.625161575
2022/8/1	5936	6887128	16906.714	328765	86	92.286	54014.945	46.555	132.597	2578.466	0.674	0.724	8.688959234
2022/8/2	5023	6892151	16552.286	328848	83	92.857	54054.34	39.395	129.818	2579.117	0.651	0.728	8.521981708
2022/8/3	18914	6911065	15184.571	328931	83	90.714	54202.68	148.34	119.091	2579.768	0.651	0.711	9.677919189
2022/8/4	14396	6925461	13958.143	329025	94	89.857	54315.586	112.906	109.472	2580.505	0.737	0.705	9.574775131
2022/8/5	13319	6938780	12926.857	329109	84	88.143	54420.045	104.459	101.384	2581.164	0.659	0.691	9.497021944
2022/8/6	12068	6950848	12113.714	329191	82	87.429	54514.693	94.648	95.006	2581.807	0.643	0.686	9.398395461
2022/8/7	10607	6961455	11466.143	329275	84	85.143	54597.883	83.189	89.928	2582.466	0.659	0.668	9.269363712
2022/8/8	4014	6965469	11191.571	329346	71	83	54629.364	31.481	87.774	2583.022	0.557	0.651	8.297792626
2022/8/9	3270	6968739	10941.143	329394	48	78	54655.01	25.646	85.81	2583.399	0.376	0.612	8.092851028
2022/8/10	13093	6981832	10109.571	329463	69	76	54757.697	102.687	79.288	2583.94	0.541	0.596	9.479909389
2022/8/11	9846	6991678	9459.571	329522	59	71	54834.918	77.221	74.19	2584.403	0.463	0.557	9.194922119
2022/8/12	8932	7000610	8832.857	329586	64	68.143	54904.971	70.053	69.275	2584.905	0.502	0.534	9.097507564
2022/8/13	7753	7008363	8216.429	329639	53	64	54965.777	60.806	64.44	2585.32	0.416	0.502	8.955964118
2022/8/14	6746	7015109	7664.857	329698	59	60.429	55018.685	52.908	60.115	2585.783	0.463	0.474	8.816853241
2022/8/15	2458	7017567	7442.571	329738	40	56	55037.963	19.278	58.371	2586.097	0.314	0.439	7.807510042
2022/8/16	2139	7019706	7281	329784	46	55.714	55054.739	16.776	57.104	2586.458	0.361	0.437	7.668561108
2022/8/17	8209	7027915	6583.286	329825	41	51.714	55119.121	64.382	51.632	2586.779	0.322	0.406	9.013108202
2022/8/18	5876	7033791	6016.143	329883	58	51.571	55165.206	46.085	47.184	2587.234	0.455	0.404	8.678801707
2022/8/19	5345	7039136	5503.714	329927	44	48.714	55207.126	41.92	43.165	2587.579	0.345	0.382	8.584103897
2022/8/20	4834	7043970	5086.714	329961	34	46	55245.038	37.913	39.895	2587.846	0.267	0.361	8.483636408
2022/8/21	4383	7048353	4749.143	329990	29	41.714	55279.414	34.375	37.247	2588.073	0.227	0.327	8.385716829
2022/8/22	1708	7050061	4642	330029	39	41.571	55292.809	13.396	36.407	2588.379	0.306	0.326	7.443663683
2022/8/23	1522	7051583	4553.857	330060	31	39.429	55304.746	11.937	35.715	2588.622	0.243	0.309	7.328437353
2022/8/24	5618	7057201	4183.714	330092	32	38.143	55348.808	44.061	32.812	2588.873	0.251	0.299	8.633908991
2022/8/25	4126	7061327	3933.714	330136	44	36.143	55381.167	32.36	30.852	2589.218	0.345	0.283	8.32530603
2022/8/26	3755	7065082	3706.571	330173	37	35.143	55410.617	29.45	29.07	2589.508	0.29	0.276	8.23110984
2022/8/27	3281	7068363	3484.714	330200	27	34.143	55436.35	25.733	27.33	2589.72	0.212	0.268	8.096208272
2022/8/28	2946	7071309	3279.429	330221	21	33	55459.455	23.105	25.72	2589.885	0.165	0.259	7.988542983
2022/8/29	1140	7072449	3198.286	330255	34	32.286	55468.396	8.941	25.084	2590.152	0.267	0.253	7.03966035
2022/8/30	1108	7073557	3139.143	330279	24	31.286	55477.086	8.69	24.62	2590.34	0.188	0.245	7.011213987
2022/8/31	3830	7077387	2883.714	330302	23	30	55507.124	30.038	22.617	2590.52	0.18	0.235	8.250881145
2022/9/1	3075	7080462	2733.571	330326	24	27.143	55531.241	24.117	21.439	2590.708	0.188	0.213	8.031385331
2022/9/2	2599	7083061	2568.429	330344	18	24.429	55551.625	20.384	20.144	2590.85	0.141	0.192	7.863266724
2022/9/3	2437	7085498	2447.857	330369	25	24.143	55570.738	19.113	19.198	2591.046	0.196	0.189	7.79893331
2022/9/4	2222	7087720	2344.429	330392	23	24.429	55588.165	17.427	18.387	2591.226	0.18	0.192	7.706612914
2022/9/5	963	7088683	2319.143	330409	17	22	55595.717	7.553	18.189	2591.359	0.133	0.173	6.871091295
2022/9/6	894	7089577	2288.571	330424	15	20.714	55602.729	7.012	17.949	2591.477	0.118	0.162	6.796823718
2022/9/7	2762	7092339	2136	330439	15	19.571	55624.391	21.662	16.752	2591.595	0.118	0.153	7.924072325
2022/9/8	2107	7094446	1997.714	330453	14	18.143	55640.916	16.525	15.668	2591.704	0.11	0.142	7.65349491
2022/9/9	1865	7096311	1892.857	330467	14	17.571	55655.543	14.627	14.845	2591.814	0.11	0.138	7.531552381
2022/9/10	1767	7098078	1797.143	330484	17	16.429	55669.401	13.858	14.095	2591.948	0.133	0.129	7.477604243
2022/9/11	1697	7099775	1722.143	330497	13	15	55682.71	13.309	13.507	2592.05	0.102	0.118	7.437206367
2022/9/12	632	7100407	1674.857	330517	20	15.429	55687.667	4.957	13.136	2592.206	0.157	0.121	6.450470422
2022/9/13	594	7101001	1632	330529	12	15	55692.326	4.659	12.8	2592.301	0.094	0.118	6.388561406
2022/9/14	2283	7103284	1563.571	330540	11	14.429	55710.231	17.905	12.263	2592.387	0.086	0.113	7.733683571
2022/9/15	1638	7104922	1496.571	330559	19	15.143	55723.078	12.847	11.737	2592.536	0.149	0.119	7.401841579
2022/9/16	1400	7106322	1430.143	330565	6	14	55734.058	10.98	11.216	2592.583	0.047	0.11	7.244941546
2022/9/17	729	7107051	1281.857	330575	10	13	55739.775	5.717	10.053	2592.661	0.078	0.102	6.593044534
2022/9/18	415	7107466	1098.714	330583	8	12.286	55743.03	3.255	8.617	2592.724	0.063	0.096	6.03068526
2022/9/19	466	7107932	1075	330592	9	10.714	55746.685	3.655	8.431	2592.795	0.071	0.084	6.146329258
2022/9/20	394	7108326	1046.429	330597	5	9.714	55749.775	3.09	8.207	2592.834	0.039	0.076	5.978885765
2022/9/21	1866	7110192	986.857	330602	5	8.857	55764.41	14.635	7.74	2592.873	0.039	0.069	7.532088144
2022/9/22	1464	7111656	962	330614	12	7.857	55775.892	11.482	7.545	2592.967	0.094	0.062	7.289610521
2022/9/23	1307	7112963	948.714	330621	7	8	55786.142	10.251	7.441	2593.022	0.055	0.063	7.176254532
2022/9/24	1133	7114096	1006.429	330637	16	8.857	55795.028	8.886	7.893	2593.148	0.125	0.069	7.033506484
2022/9/25	1043	7115139	1096.143	330638	1	7.857	55803.209	8.18	8.597	2593.155	0.008	0.062	6.950814768
2022/9/26	422	7115561	1089.857	330648	10	8	55806.518	3.31	8.548	2593.234	0.078	0.063	6.047372179
2022/9/27	340	7115901	1082.143	330656	8	8.429	55809.185	2.667	8.487	2593.297	0.063	0.066	5.831882477
2022/9/28	1324	7117225	1004.714	330668	12	9.429	55819.569	10.384	7.88	2593.391	0.094	0.074	7.189167738
2022/9/29	960	7118185	932.714	330681	13	9.571	55827.098	7.529	7.315	2593.493	0.102	0.075	6.867974409
2022/9/30	807	7118992	861.286	330687	6	9.429	55833.427	6.329	6.755	2593.54	0.047	0.074	6.694562059
2022/10/1	709	7119701	800.714	330690	3	7.571	55838.988	5.561	6.28	2593.563	0.024	0.059	6.56526497
2022/10/2	637	7120338	742.714	330693	3	7.857	55843.984	4.996	5.825	2593.587	0.024	0.062	6.458338283
2022/10/3	321	7120659	728.286	330701	8	7.571	55846.501	2.518	5.712	2593.65	0.063	0.059	5.774551546
2022/10/4	249	7120908	715.286	330710	9	7.714	55848.454	1.953	5.61	2593.72	0.071	0.061	5.521460918
2022/10/5	913	7121821	656.571	330717	7	7	55855.615	7.161	5.149	2593.775	0.055	0.055	6.817830571
2022/10/6	677	7122498	616.143	330729	12	6.857	55860.924	5.31	4.832	2593.869	0.094	0.054	6.519147288
2022/10/7	659	7123157	595	330739	10	7.429	55866.093	5.168	4.667	2593.948	0.078	0.058	6.492239835
2022/10/8	579	7123736	576.429	330744	5	7.714	55870.634	4.541	4.521	2593.987	0.039	0.061	6.363028104
2022/10/9	480	7124216	554	330746	2	7.571	55874.398	3.765	4.345	2594.002	0.016	0.059	6.17586727
2022/10/10	174	7124390	533	330749	3	6.857	55875.763	1.365	4.18	2594.026	0.024	0.054	5.164785974
2022/10/11	169	7124559	521.571	330751	2	5.857	55877.089	1.325	4.091	2594.042	0.016	0.046	5.135798437
2022/10/12	650	7125209	484	330755	4	5.429	55882.186	5.098	3.796	2594.073	0.031	0.043	6.478509642
2022/10/13	555	7125764	466.571	330757	2	4	55886.539	4.353	3.659	2594.089	0.016	0.031	6.320768294
2022/10/14	461	7126225	438.286	330760	3	3	55890.155	3.616	3.437	2594.112	0.024	0.024	6.135564891
2022/10/15	459	7126684	421.143	330764	4	2.857	55893.755	3.6	3.303	2594.144	0.031	0.022	6.131226489
2022/10/16	399	7127083	409.571	330768	4	3.143	55896.884	3.129	3.212	2594.175	0.031	0.025	5.991464547
2022/10/17	146	7127229	405.571	330770	2	3	55898.029	1.145	3.181	2594.191	0.016	0.024	4.990432587
2022/10/18	162	7127391	404.571	330774	4	3.286	55899.3	1.271	3.173	2594.222	0.031	0.026	5.093750201
2022/10/19	603	7127994	397.857	330781	7	3.714	55904.029	4.729	3.12	2594.277	0.055	0.029	6.403574198
2022/10/20	471	7128465	385.857	330783	2	3.714	55907.723	3.694	3.026	2594.293	0.016	0.029	6.156978986
2022/10/21	464	7128929	386.286	330787	4	3.857	55911.362	3.639	3.03	2594.324	0.031	0.03	6.142037406
2022/10/22	425	7129354	381.429	330789	2	3.571	55914.695	3.333	2.991	2594.34	0.016	0.028	6.054439346
2022/10/23	386	7129740	379.571	330793	4	3.571	55917.723	3.027	2.977	2594.371	0.031	0.028	5.958424693
2022/10/24	148	7129888	379.857	330794	1	3.429	55918.883	1.161	2.979	2594.379	0.008	0.027	5.003946306
2022/10/25	124	7130012	374.429	330800	6	3.714	55919.856	0.973	2.937	2594.426	0.047	0.029	4.828313737
2022/10/26	648	7130660	380.857	330807	7	3.714	55924.938	5.082	2.987	2594.481	0.055	0.029	6.475432717
2022/10/27	497	7131157	384.571	330810	3	3.857	55928.836	3.898	3.016	2594.504	0.024	0.03	6.210600077
2022/10/28	535	7131692	394.714	330813	3	3.714	55933.032	4.196	3.096	2594.528	0.024	0.029	6.284134161
2022/10/29	444	7132136	397.429	330816	3	3.857	55936.514	3.482	3.117	2594.551	0.024	0.03	6.098074282
2022/10/30	444	7132580	405.714	330818	2	3.571	55939.996	3.482	3.182	2594.567	0.016	0.028	6.098074282
2022/10/31	151	7132731	406.143	330819	1	3.571	55941.181	1.184	3.185	2594.575	0.008	0.028	5.023880521
2022/11/1	99	7132830	402.571	330825	6	3.571	55941.957	0.776	3.157	2594.622	0.047	0.028	4.605170186
2022/11/2	604	7133434	396.286	330828	3	3	55946.694	4.737	3.108	2594.646	0.024	0.024	6.405228458
2022/11/3	475	7133909	393.143	330834	6	3.429	55950.419	3.725	3.083	2594.693	0.047	0.027	6.165417854
2022/11/4	392	7134301	372.714	330834	0	3	55953.494	3.074	2.923	2594.693	0	0.024	5.973809612
2022/11/5	647	7134948	401.714	330839	5	3.286	55958.568	5.074	3.151	2594.732	0.039	0.026	6.473890696
2022/11/6	528	7135476	413.714	330842	3	3.429	55962.709	4.141	3.245	2594.755	0.024	0.027	6.270988432
2022/11/7	209	7135685	422	330843	1	3.429	55964.348	1.639	3.31	2594.763	0.008	0.027	5.347107531
2022/11/8	197	7135882	436	330844	1	2.714	55965.893	1.545	3.419	2594.771	0.008	0.021	5.288267031
2022/11/9	919	7136801	481	330846	2	2.571	55973.101	7.208	3.772	2594.787	0.016	0.02	6.82437367
2022/11/10	768	7137569	522.857	330851	5	2.429	55979.124	6.023	4.101	2594.826	0.039	0.019	6.64509097
2022/11/11	788	7138357	579.429	330853	2	2.714	55985.305	6.18	4.544	2594.842	0.016	0.021	6.670766321
2022/11/12	822	7139179	604.429	330857	4	2.571	55991.751	6.447	4.74	2594.873	0.031	0.02	6.712956201
2022/11/13	700	7139879	629	330861	4	2.714	55997.242	5.49	4.933	2594.904	0.031	0.021	6.552507887
2022/11/14	256	7140135	635.714	330868	7	3.571	55999.249	2.008	4.986	2594.959	0.055	0.028	5.549076085
2022/11/15	259	7140394	644.571	330871	3	3.857	56001.281	2.031	5.055	2594.983	0.024	0.03	5.560681631
2022/11/16	1113	7141507	672.286	330874	3	4	56010.01	8.729	5.273	2595.006	0.024	0.031	7.01571242
2022/11/17	1030	7142537	709.714	330881	7	4.286	56018.088	8.078	5.566	2595.061	0.055	0.034	6.938284484
2022/11/18	1047	7143584	746.714	330883	2	4.286	56026.299	8.211	5.856	2595.077	0.016	0.034	6.954638865
2022/11/19	966	7144550	767.286	330888	5	4.429	56033.876	7.576	6.018	2595.116	0.039	0.035	6.874198495
2022/11/20	999	7145549	810	330894	6	4.714	56041.711	7.835	6.353	2595.163	0.047	0.037	6.907755279
2022/11/21	298	7145847	816	330896	2	4	56044.048	2.337	6.4	2595.179	0.016	0.031	5.700443573
2022/11/22	295	7146142	821.143	330897	1	3.714	56046.361	2.314	6.44	2595.187	0.008	0.029	5.690359454
2022/11/23	448	7146590	726.143	330897	0	3.286	56049.875	3.514	5.695	2595.187	0	0.026	6.107022888
2022/11/24	1640	7148230	813.286	330904	7	3.286	56062.737	12.862	6.379	2595.242	0.055	0.026	7.403061091
2022/11/25	1609	7149839	893.571	330910	6	3.857	56075.357	12.619	7.008	2595.289	0.047	0.03	7.383989458
2022/11/26	1586	7151425	982.143	330914	4	3.714	56087.795	12.439	7.703	2595.32	0.031	0.029	7.369600721
2022/11/27	1543	7152968	1059.857	330916	2	3.143	56099.897	12.102	8.312	2595.336	0.016	0.025	7.342131731
2022/11/28	579	7153547	1100	330923	7	3.857	56104.438	4.541	8.627	2595.391	0.055	0.03	6.363028104
2022/11/29	540	7154087	1135	330928	5	4.429	56108.673	4.235	8.902	2595.43	0.039	0.035	6.293419279
2022/11/30	2550	7156637	1435.286	330942	14	6.429	56128.673	19.999	11.257	2595.54	0.11	0.05	7.844240718
2022/12/1	2373	7159010	1540	330951	9	6.714	56147.284	18.611	12.078	2595.61	0.071	0.053	7.772331575
2022/12/2	2217	7161227	1626.857	330966	15	8	56164.671	17.388	12.759	2595.728	0.118	0.063	7.704361168
2022/12/3	2351	7163578	1736.143	330971	5	8.143	56183.11	18.439	13.616	2595.767	0.039	0.064	7.763021309
2022/12/4	2139	7165717	1821.286	330977	6	8.714	56199.886	16.776	14.284	2595.814	0.047	0.068	7.668561108
2022/12/5	831	7166548	1857.286	330983	6	8.571	56206.403	6.517	14.566	2595.861	0.047	0.067	6.723832441
2022/12/6	780	7167328	1891.571	330992	9	9.143	56212.521	6.117	14.835	2595.932	0.071	0.072	6.66057515
2022/12/7	3733	7171061	2060.571	331003	11	8.714	56241.798	29.277	16.161	2596.018	0.086	0.068	8.225235324
2022/12/8	3560	7174621	2230.143	331019	16	9.714	56269.719	27.921	17.491	2596.144	0.125	0.076	8.177796683
2022/12/9	3681	7178302	2439.286	331026	7	8.571	56298.589	28.87	19.131	2596.198	0.055	0.067	8.211211362
2022/12/10	3434	7181736	2594	331036	10	9.286	56325.521	26.932	20.344	2596.277	0.078	0.073	8.141772205
2022/12/11	3184	7184920	2743.286	331046	10	9.857	56350.493	24.972	21.515	2596.355	0.078	0.077	8.066207568
2022/12/12	1323	7186243	2813.571	331061	15	11.143	56360.869	10.376	22.067	2596.473	0.118	0.087	7.188412736
2022/12/13	1139	7187382	2864.857	331068	7	10.857	56369.802	8.933	22.469	2596.528	0.055	0.085	7.038783541
2022/12/14	4879	7192261	3028.571	331084	16	11.571	56408.067	38.265	23.753	2596.653	0.125	0.091	8.492900499
2022/12/15	4988	7197249	3232.571	331106	22	12.429	56447.188	39.12	25.353	2596.826	0.173	0.097	8.514990768
2022/12/16	5157	7202406	3443.429	331119	13	13.286	56487.633	40.446	27.006	2596.928	0.102	0.104	8.548304186
2022/12/17	4849	7207255	3645.571	331140	21	14.857	56525.664	38.03	28.592	2597.093	0.165	0.117	8.486733984
2022/12/18	4385	7211640	3817.143	331163	23	16.714	56560.055	34.391	29.937	2597.273	0.18	0.131	8.386172929
2022/12/19	1778	7213418	3882.143	331184	21	17.571	56573.999	13.945	30.447	2597.438	0.165	0.138	7.483806688
2022/12/20	1389	7214807	3917.857	331205	21	19.571	56584.893	10.894	30.727	2597.602	0.165	0.153	7.237059026
2022/12/21	6758	7221565	4186.286	331227	22	20.429	56637.895	53.002	32.833	2597.775	0.173	0.16	8.818630229
2022/12/22	6576	7228141	4413.143	331251	24	20.714	56689.47	51.575	34.612	2597.963	0.188	0.162	8.791333993
2022/12/23	6361	7234502	4585.143	331270	19	21.571	56739.359	49.889	35.961	2598.112	0.149	0.169	8.758098072
2022/12/24	6045	7240547	4756	331298	28	22.571	56786.769	47.41	37.301	2598.332	0.22	0.177	8.707152175
2022/12/25	5043	7245590	4850	331322	24	22.714	56826.321	39.552	38.038	2598.52	0.188	0.178	8.525954697
2022/12/26	1391	7246981	4794.714	331343	21	22.714	56837.23	10.909	37.604	2598.685	0.165	0.178	7.238496841
2022/12/27	842	7247823	4716.571	331373	30	24	56843.834	6.604	36.992	2598.92	0.235	0.188	6.736966958
2022/12/28	6585	7254408	4691.857	331403	30	25.143	56895.479	51.645	36.798	2599.155	0.235	0.197	8.792701463
2022/12/29	5907	7260315	4596.286	331442	39	27.286	56941.807	46.328	36.048	2599.461	0.306	0.214	8.684062644
2022/12/30	5992	7266307	4543.571	331467	25	28.143	56988.802	46.995	35.635	2599.657	0.196	0.221	8.6983474
2022/12/31	5320	7271627	4440	331499	32	28.714	57030.526	41.724	34.822	2599.908	0.251	0.225	8.579416535
2023/1/1	4779	7276406	4402.286	331528	29	29.429	57068.007	37.481	34.527	2600.136	0.227	0.231	8.472195825
2023/1/2	1525	7277931	4421.429	331560	32	31	57079.967	11.96	34.677	2600.387	0.251	0.243	7.330405212
2023/1/3	1025	7278956	4447.571	331598	38	32.143	57088.006	8.039	34.882	2600.685	0.298	0.252	6.933423026
2023/1/4	6434	7285390	4426	331631	33	32.571	57138.467	50.461	34.713	2600.943	0.259	0.255	8.76950712
2023/1/5	6201	7291591	4468	331677	46	33.571	57187.101	48.634	35.042	2601.304	0.361	0.263	8.7326271
2023/1/6	6287	7297878	4510.143	331717	40	35.714	57236.409	49.308	35.373	2601.618	0.314	0.28	8.746398334
2023/1/7	5580	7303458	4547.286	331766	49	38.143	57280.173	43.763	35.664	2602.002	0.384	0.299	8.627123251
2023/1/8	4880	7308338	4561.714	331808	42	40	57318.446	38.273	35.777	2602.332	0.329	0.314	8.493105396
2023/1/9	1758	7310096	4595	331857	49	42.429	57332.234	13.788	36.038	2602.716	0.384	0.333	7.472500745
2023/1/10	1583	7311679	4674.714	331897	40	42.714	57344.649	12.415	36.663	2603.03	0.314	0.335	7.367708572
2023/1/11	6840	7318519	4732.714	331944	47	44.714	57398.294	53.645	37.118	2603.398	0.369	0.351	8.830689199
2023/1/12	5631	7324150	4651.286	331985	41	44	57442.458	44.163	36.479	2603.72	0.322	0.345	8.636219898
2023/1/13	5184	7329334	4493.714	332019	34	43.143	57483.115	40.658	35.244	2603.986	0.267	0.338	8.553525121
2023/1/14	4607	7333941	4354.714	332073	54	43.857	57519.247	36.132	34.154	2604.41	0.424	0.344	8.435549202
2023/1/15	4034	7337975	4233.857	332109	36	43	57550.885	31.638	33.206	2604.692	0.282	0.337	8.302761581
2023/1/16	1466	7339441	4192.143	332139	30	40.286	57562.383	11.498	32.878	2604.928	0.235	0.316	7.290974778
2023/1/17	1298	7340739	4151.429	332173	34	39.429	57572.563	10.18	32.559	2605.194	0.267	0.309	7.169350017
2023/1/18	5476	7346215	3956.571	332216	43	38.857	57615.511	42.948	31.031	2605.531	0.337	0.305	8.608312785
2023/1/19	4597	7350812	3808.857	332267	51	40.286	57651.565	36.054	29.872	2605.931	0.4	0.316	8.433376705
2023/1/20	4616	7355428	3727.714	332302	35	40.429	57687.767	36.203	29.236	2606.206	0.275	0.317	8.437500423
2023/1/21	4186	7359614	3667.571	332328	26	36.429	57720.598	32.83	28.764	2606.41	0.204	0.286	8.339739766
2023/1/22	3875	7363489	3644.857	332370	42	37.286	57750.989	30.391	28.586	2606.739	0.329	0.292	8.262558973
2023/1/23	1435	7364924	3640.429	332402	32	37.571	57762.243	11.255	28.551	2606.99	0.251	0.295	7.26961675
2023/1/24	1172	7366096	3622.429	332443	41	38.571	57771.435	9.192	28.41	2607.312	0.322	0.303	7.067319849
2023/1/25	5386	7371482	3609.571	332486	43	38.571	57813.677	42.242	28.309	2607.649	0.337	0.303	8.591743923
2023/1/26	4381	7375863	3578.714	332534	48	38.143	57848.037	34.36	28.067	2608.026	0.376	0.299	8.38526052
2023/1/27	4149	7380012	3512	332563	29	37.286	57880.577	32.54	27.544	2608.253	0.227	0.292	8.330863613
2023/1/28	3871	7383883	3467	332587	24	37	57910.937	30.36	27.191	2608.441	0.188	0.29	8.261526448
2023/1/29	3202	7387085	3370.857	332621	34	35.857	57936.049	25.113	26.437	2608.708	0.267	0.281	8.07184315
2023/1/30	1216	7388301	3339.571	332647	26	35	57945.586	9.537	26.192	2608.912	0.204	0.275	7.104144093
2023/1/31	1033	7389334	3319.714	332679	32	33.714	57953.688	8.102	26.036	2609.163	0.251	0.264	6.941190055
2023/2/1	4728	7394062	3225.714	332716	37	32.857	57990.769	37.081	25.299	2609.453	0.29	0.258	8.461469043
2023/2/2	3720	7397782	3131.286	332744	28	30	58019.945	29.176	24.558	2609.673	0.22	0.235	8.221747728
2023/2/3	3573	7401355	3049	332766	22	29	58047.967	28.023	23.913	2609.845	0.173	0.227	8.181440696
2023/2/4	3340	7404695	2973.143	332788	22	28.714	58074.163	26.195	23.318	2610.018	0.173	0.225	8.114025442
2023/2/5	2963	7407658	2939	332815	27	27.714	58097.401	23.238	23.05	2610.229	0.212	0.217	7.994294986
2023/2/6	1063	7408721	2917.143	332840	25	27.571	58105.738	8.337	22.879	2610.425	0.196	0.216	6.96979067
2023/2/7	769	7409490	2879.429	332855	15	25.143	58111.769	6.031	22.583	2610.543	0.118	0.197	6.646390515
2023/2/8	1235	7410725	2380.429	332879	24	23.286	58121.455	9.686	18.669	2610.731	0.188	0.183	7.119635638
2023/2/9	4700	7415425	2520.429	332906	27	23.143	58158.317	36.862	19.767	2610.943	0.212	0.182	8.455530531
2023/2/10	4056	7419481	2589.429	332925	19	22.714	58190.128	31.811	20.309	2611.092	0.149	0.178	8.308199063
2023/2/11	3562	7423043	2621.143	332943	18	22.143	58218.064	27.936	20.557	2611.233	0.141	0.174	8.178358166
2023/2/12	3309	7426352	2670.571	332963	20	21.143	58244.016	25.952	20.945	2611.39	0.157	0.166	8.104703468
2023/2/13	1150	7427502	2683	332979	16	19.857	58253.035	9.019	21.042	2611.516	0.125	0.156	7.048386409
2023/2/14	934	7428436	2706.571	333012	33	22.429	58260.361	7.325	21.227	2611.774	0.259	0.176	6.840546529
2023/2/15	4326	7432762	3148.143	333036	24	22.429	58294.289	33.928	24.691	2611.963	0.188	0.176	8.37262974
2023/2/16	3385	7436147	2960.286	333060	24	22	58320.837	26.548	23.217	2612.151	0.188	0.173	8.127404563
2023/2/17	3528	7439675	2884.857	333082	22	22.429	58348.507	27.67	22.626	2612.323	0.173	0.176	8.168769824
2023/2/18	3352	7443027	2854.857	333106	24	23.286	58374.796	26.289	22.39	2612.512	0.188	0.183	8.117610746
2023/2/19	3027	7446054	2814.571	333133	27	24.286	58398.536	23.74	22.074	2612.723	0.212	0.19	8.015657615
2023/2/20	1060	7447114	2801.714	333154	21	25	58406.85	8.313	21.974	2612.888	0.165	0.196	6.966967139
2023/2/21	994	7448108	2810.286	333176	22	23.429	58414.646	7.796	22.041	2613.061	0.173	0.184	6.902742737
2023/2/22	4347	7452455	2813.286	333196	20	22.857	58448.739	34.093	22.064	2613.218	0.157	0.179	8.377471248
2023/2/23	3783	7456238	2870.143	333213	17	21.857	58478.408	29.67	22.51	2613.351	0.133	0.171	8.23853693
2023/2/24	3709	7459947	2896	333228	15	20.857	58507.498	29.089	22.713	2613.468	0.118	0.164	8.218787156
2023/2/25	3402	7463349	2903.143	333239	11	19	58534.179	26.681	22.769	2613.555	0.086	0.149	8.132412675
2023/2/26	3010	7466359	2900.714	333250	11	16.714	58557.786	23.607	22.75	2613.641	0.086	0.131	8.010027528
2023/2/27	1029	7467388	2896.286	333259	9	15	58565.857	8.07	22.715	2613.712	0.071	0.118	6.937314081
2023/2/28	921	7468309	2885.857	333271	12	13.571	58573.08	7.223	22.633	2613.806	0.094	0.106	6.826545224
2023/3/1	4387	7472696	2891.571	333293	22	13.857	58607.487	34.407	22.678	2613.978	0.173	0.109	8.386628821
2023/3/2	3531	7476227	2855.571	333307	14	13.429	58635.18	27.693	22.396	2614.088	0.11	0.105	8.169619562
2023/3/3	3417	7479644	2813.857	333323	16	13.571	58661.979	26.799	22.069	2614.214	0.125	0.106	8.136810864
2023/3/4	3142	7482786	2776.714	333336	13	13.857	58686.621	24.642	21.777	2614.316	0.102	0.109	8.052933037
2023/3/5	2991	7485777	2774	333348	12	14	58710.079	23.458	21.756	2614.41	0.094	0.11	8.003697339
2023/3/6	950	7486727	2762.714	333362	14	14.714	58717.53	7.451	21.668	2614.519	0.11	0.115	6.857514063
2023/3/7	883	7487610	2757.286	333372	10	14.429	58724.455	6.925	21.625	2614.598	0.078	0.113	6.784457063
2023/3/8	4567	7492177	2783	333387	15	13.429	58760.274	35.818	21.827	2614.716	0.118	0.105	8.426830751
2023/3/9	3716	7495893	2809.429	333410	23	14.714	58789.418	29.144	22.034	2614.896	0.18	0.115	8.22067217
2023/3/10	3613	7499506	2837.429	333425	15	14.571	58817.754	28.336	22.254	2615.014	0.118	0.114	8.192570471
2023/3/11	3422	7502928	2877.429	333445	20	15.571	58844.593	26.838	22.567	2615.17	0.157	0.122	8.138272639
2023/3/12	3162	7506090	2901.857	333455	10	15.286	58869.392	24.799	22.759	2615.249	0.078	0.12	8.059276223
2023/3/13	1073	7507163	2919.429	333467	12	15	58877.807	8.415	22.897	2615.343	0.094	0.118	6.979145275
2023/3/14	890	7508053	2920.429	333476	9	14.857	58884.787	6.98	22.905	2615.414	0.071	0.117	6.792344427
2023/3/15	4561	7512614	2919.571	333487	11	14.286	58920.559	35.771	22.898	2615.5	0.086	0.112	8.425516403
2023/3/16	3606	7516220	2903.857	333497	10	12.429	58948.84	28.281	22.775	2615.578	0.078	0.097	8.190631681
2023/3/17	3300	7519520	2859.143	333504	7	11.286	58974.722	25.882	22.424	2615.633	0.055	0.089	8.101980732
2023/3/18	2984	7522504	2796.571	333518	14	10.429	58998.125	23.403	21.933	2615.743	0.11	0.082	8.001355026
2023/3/19	2607	7525111	2717.286	333529	11	10.571	59018.571	20.446	21.311	2615.829	0.086	0.083	7.866338923
2023/3/20	860	7525971	2686.857	333551	22	12	59025.316	6.745	21.073	2616.002	0.173	0.094	6.758094504
2023/3/21	624	7526595	2648.857	333564	13	12.571	59030.21	4.894	20.775	2616.104	0.102	0.099	6.43775165
2023/3/22	910	7527505	2127.286	333574	10	12.429	59037.347	7.137	16.684	2616.182	0.078	0.097	6.814542897
2023/3/23	3845	7531350	2161.429	333593	19	13.714	59067.503	30.156	16.952	2616.331	0.149	0.108	8.254788926
2023/3/24	3393	7534743	2174.714	333607	14	14.714	59094.114	26.611	17.056	2616.441	0.11	0.115	8.129764446
2023/3/25	3111	7537854	2192.857	333620	13	14.571	59118.513	24.399	17.198	2616.543	0.102	0.114	8.043020885
2023/3/26	2614	7540468	2193.857	333640	20	15.857	59139.014	20.501	17.206	2616.7	0.157	0.124	7.869019376
2023/3/27	915	7541383	2201.714	333653	13	14.571	59146.191	7.176	17.268	2616.802	0.102	0.114	6.820016365
2023/3/28	750	7542133	2219.714	333672	19	15.429	59152.073	5.882	17.409	2616.951	0.149	0.121	6.621405652
2023/3/29	3576	7545709	2600.571	333686	14	16	59180.119	28.046	20.396	2617.061	0.11	0.125	8.182279739
2023/3/30	2887	7548596	2463.714	333706	20	16.143	59202.761	22.642	19.323	2617.217	0.157	0.127	7.9683195
