# Supplementary material for: Enhancing infectious disease prediction model selection with multi-objective optimization: an empirical study
Source: PeerJ Comput Sci. 2024 Jul 29;10:e2217. doi: 10.7717/peerj-cs.2217 (PMC11323180; doi:10.7717/peerj-cs.2217)
Supplement: Supplemental Information 2 [file peerj-cs-10-2217-s002.csv]

date	new_cases	total_cases	new_cases_smoothed	total_deaths	new_deaths	new_deaths_smoothed	total_cases_per_million	new_cases_per_million	new_cases_smoothed_per_million	total_deaths_per_million	new_deaths_per_million	new_deaths_smoothed_per_million	new_cases_log
2020/4/1	149	1677	126.714	157	21	14.143	6.087	0.541	0.46	0.57	0.076	0.051	5.0106352940962555
2020/4/2	113	1790	128.143	170	13	13.143	6.497	0.41	0.465	0.617	0.047	0.048	4.736198448394496
2020/4/3	196	1986	134.286	181	11	13.429	7.209	0.711	0.487	0.657	0.04	0.049	5.2832037287379885
2020/4/4	106	2092	133.857	191	10	12.714	7.593	0.385	0.486	0.693	0.036	0.046	4.672828834461906
2020/4/5	181	2273	141.143	198	7	12.0	8.25	0.657	0.512	0.719	0.025	0.044	5.204006687076795
2020/4/6	218	2491	153.857	209	11	12.429	9.042	0.791	0.558	0.759	0.04	0.045	5.389071729816501
2020/4/7	247	2738	172.857	221	12	12.143	9.938	0.897	0.627	0.802	0.044	0.044	5.513428746164982
2020/4/8	218	2956	182.714	240	19	11.857	10.73	0.791	0.663	0.871	0.069	0.043	5.389071729816501
2020/4/9	337	3293	214.714	280	40	15.714	11.953	1.223	0.779	1.016	0.145	0.057	5.823045895483019
2020/4/10	219	3512	218.0	306	26	17.857	12.748	0.795	0.791	1.111	0.094	0.065	5.393627546352361
2020/4/11	330	3842	250.0	327	21	19.429	13.945	1.198	0.907	1.187	0.076	0.071	5.802118375377063
2020/4/12	399	4241	281.143	373	46	25.0	15.394	1.448	1.02	1.354	0.167	0.091	5.991464547107982
2020/4/13	316	4557	295.143	399	26	27.143	16.541	1.147	1.071	1.448	0.094	0.099	5.75890177387728
2020/4/14	282	4839	300.143	459	60	34.0	17.564	1.024	1.089	1.666	0.218	0.123	5.645446897643238
2020/4/15	297	5136	311.429	469	10	32.714	18.642	1.078	1.13	1.702	0.036	0.119	5.697093486505405
2020/4/16	380	5516	317.571	496	27	30.857	20.022	1.379	1.153	1.8	0.098	0.112	5.9427993751267
2020/4/17	407	5923	344.429	520	24	30.571	21.499	1.477	1.25	1.887	0.087	0.111	6.0112671744041615
2020/4/18	325	6248	343.714	535	15	29.714	22.679	1.18	1.248	1.942	0.054	0.108	5.786897381366708
2020/4/19	327	6575	333.429	582	47	29.857	23.866	1.187	1.21	2.113	0.171	0.108	5.793013608384143
2020/4/20	185	6760	314.714	590	8	27.286	24.537	0.672	1.142	2.142	0.029	0.099	5.225746673713201
2020/4/21	375	7135	328.0	616	26	22.429	25.898	1.361	1.191	2.236	0.094	0.081	5.929589143389895
2020/4/22	283	7418	326.0	635	19	23.714	26.925	1.027	1.183	2.305	0.069	0.086	5.648974238161206
2020/4/23	357	7775	322.714	647	12	21.571	28.221	1.296	1.171	2.348	0.044	0.078	5.8805329864007
2020/4/24	436	8211	326.857	689	42	24.143	29.804	1.583	1.186	2.501	0.152	0.088	6.07993319509559
2020/4/25	396	8607	337.0	720	31	26.429	31.241	1.437	1.223	2.613	0.113	0.096	5.98393628068719
2020/4/26	275	8882	329.571	743	23	23.0	32.239	0.998	1.196	2.697	0.083	0.083	5.62040086571715
2020/4/27	214	9096	333.714	765	22	25.0	33.016	0.777	1.211	2.777	0.08	0.091	5.3706380281276624
2020/4/28	415	9511	339.429	773	8	22.429	34.523	1.506	1.232	2.806	0.029	0.081	6.030685260261263
2020/4/29	260	9771	336.143	784	11	21.286	35.466	0.944	1.22	2.846	0.04	0.077	5.564520407322693
2020/4/30	347	10118	334.714	792	8	20.714	36.726	1.26	1.215	2.875	0.029	0.075	5.8522024797744745
2020/5/1	433	10551	334.286	800	8	15.857	38.297	1.572	1.213	2.904	0.029	0.058	6.073044534100404
2020/5/2	292	10843	319.429	831	31	15.857	39.357	1.06	1.159	3.016	0.113	0.058	5.680172609017067
2020/5/3	349	11192	330.0	845	14	14.571	40.624	1.267	1.198	3.067	0.051	0.053	5.857933154483459
2020/5/4	395	11587	355.857	864	19	14.143	42.058	1.434	1.292	3.136	0.069	0.051	5.981414211254481
2020/5/5	484	12071	365.714	872	8	14.143	43.815	1.757	1.327	3.165	0.029	0.051	6.184148890937483
2020/5/6	367	12438	381.0	895	23	15.857	45.147	1.332	1.383	3.249	0.083	0.058	5.90808293816893
2020/5/7	338	12776	379.714	930	35	19.714	46.374	1.227	1.378	3.376	0.127	0.072	5.82600010738045
2020/5/8	336	13112	365.857	943	13	20.429	47.593	1.22	1.328	3.423	0.047	0.074	5.820082930352362
2020/5/9	533	13645	400.286	959	16	18.286	49.528	1.935	1.453	3.481	0.058	0.066	6.280395838960195
2020/5/10	387	14032	405.714	973	14	18.286	50.933	1.405	1.473	3.532	0.051	0.066	5.961005339623274
2020/5/11	233	14265	382.571	991	18	18.143	51.778	0.846	1.389	3.597	0.065	0.066	5.455321115357701
2020/5/12	484	14749	382.571	1007	16	19.286	53.535	1.757	1.389	3.655	0.058	0.07	6.184148890937483
2020/5/13	689	15438	428.571	1028	21	19.0	56.036	2.501	1.556	3.731	0.076	0.069	6.536691597591305
2020/5/14	568	16006	461.429	1043	15	16.143	58.098	2.062	1.675	3.786	0.054	0.059	6.343880434126331
2020/5/15	490	16496	483.429	1076	33	19.0	59.876	1.779	1.755	3.906	0.12	0.069	6.19644412779452
2020/5/16	529	17025	482.857	1089	13	18.571	61.796	1.92	1.753	3.953	0.047	0.067	6.272877006546167
2020/5/17	489	17514	497.429	1148	59	25.0	63.571	1.775	1.806	4.167	0.214	0.091	6.194405391104672
2020/5/18	496	18010	535.0	1191	43	28.571	65.372	1.8	1.942	4.323	0.156	0.104	6.208590026096629
2020/5/19	486	18496	535.286	1221	30	30.571	67.136	1.764	1.943	4.432	0.109	0.111	6.18826412308259
2020/5/20	693	19189	535.857	1242	21	30.571	69.651	2.515	1.945	4.508	0.076	0.111	6.542471960506804
2020/5/21	973	20162	593.714	1278	36	33.571	73.183	3.532	2.155	4.639	0.131	0.122	6.881411303642535
2020/5/22	634	20796	614.286	1326	48	35.714	75.484	2.301	2.23	4.813	0.174	0.13	6.453624998892692
2020/5/23	949	21745	674.286	1351	25	37.429	78.929	3.445	2.447	4.904	0.091	0.136	6.856461984594587
2020/5/24	526	22271	679.571	1372	21	32.0	80.838	1.909	2.467	4.98	0.076	0.116	6.267200548541362
2020/5/25	479	22750	677.143	1391	19	28.571	82.577	1.739	2.458	5.049	0.069	0.104	6.173786103901937
2020/5/26	415	23165	667.0	1418	27	28.143	84.083	1.506	2.421	5.147	0.098	0.102	6.030685260261263
2020/5/27	686	23851	666.0	1473	55	33.0	86.573	2.49	2.417	5.347	0.2	0.12	6.532334292222349
2020/5/28	687	24538	625.143	1496	23	31.143	89.067	2.494	2.269	5.43	0.083	0.113	6.5337888379333435
2020/5/29	678	25216	631.429	1520	24	27.714	91.528	2.461	2.292	5.517	0.087	0.101	6.520621127558696
2020/5/30	557	25773	575.429	1573	53	31.714	93.549	2.022	2.089	5.71	0.192	0.115	6.324358962381311
2020/5/31	700	26473	600.286	1613	40	34.429	96.09	2.541	2.179	5.855	0.145	0.125	6.55250788703459
2020/6/1	467	26940	598.571	1641	28	35.714	97.785	1.695	2.173	5.956	0.102	0.13	6.148468295917646
2020/6/2	609	27549	626.286	1663	22	35.0	99.996	2.211	2.273	6.036	0.08	0.127	6.413458957167356
2020/6/3	684	28233	626.0	1698	35	32.143	102.479	2.483	2.272	6.163	0.127	0.117	6.529418838262225
2020/6/4	585	28818	611.429	1721	23	32.143	104.602	2.123	2.219	6.247	0.083	0.117	6.373319789577012
2020/6/5	703	29521	615.0	1770	49	35.714	107.154	2.552	2.232	6.425	0.178	0.13	6.556778356158042
2020/6/6	993	30514	677.286	1801	31	32.571	110.758	3.604	2.458	6.537	0.113	0.118	6.901737206656573
2020/6/7	672	31186	673.286	1851	50	34.0	113.197	2.439	2.444	6.719	0.181	0.123	6.511745329644728
2020/6/8	847	32033	727.571	1883	32	34.571	116.272	3.074	2.641	6.835	0.116	0.125	6.742880635791903
2020/6/9	1043	33076	789.571	1923	40	37.143	120.057	3.786	2.866	6.98	0.145	0.135	6.950814768442584
2020/6/10	1240	34316	869.0	1959	36	37.286	124.558	4.501	3.154	7.111	0.131	0.135	7.123672785204607
2020/6/11	979	35295	925.286	2000	41	39.857	128.112	3.554	3.359	7.259	0.149	0.145	6.887552571664617
2020/6/12	1111	36406	983.571	2048	48	39.714	132.145	4.033	3.57	7.434	0.174	0.144	7.013915474810528
2020/6/13	1014	37420	986.571	2091	43	41.429	135.825	3.681	3.581	7.59	0.156	0.15	6.922643891475888
2020/6/14	857	38277	1013.0	2134	43	40.429	138.936	3.111	3.677	7.746	0.156	0.147	6.754604099487962
2020/6/15	1017	39294	1037.286	2198	64	45.0	142.627	3.691	3.765	7.978	0.232	0.163	6.925595197110468
2020/6/16	1106	40400	1046.286	2231	33	44.0	146.642	4.014	3.798	8.098	0.12	0.16	7.009408932708637
2020/6/17	1031	41431	1016.429	2276	45	45.286	150.384	3.742	3.689	8.261	0.163	0.164	6.939253946041508
2020/6/18	1331	42762	1066.714	2339	63	48.429	155.215	4.831	3.872	8.49	0.229	0.176	7.194436851100334
2020/6/19	1041	43803	1056.714	2373	34	46.429	158.994	3.779	3.836	8.613	0.123	0.169	6.948897222313312
2020/6/20	1226	45029	1087.0	2429	56	48.286	163.444	4.45	3.946	8.817	0.203	0.175	7.112327444710911
2020/6/21	862	45891	1087.714	2465	36	47.286	166.573	3.129	3.948	8.947	0.131	0.172	6.760414691083428
2020/6/22	954	46845	1078.714	2500	35	43.143	170.035	3.463	3.915	9.074	0.127	0.157	6.86171134048073
2020/6/23	1051	47896	1070.857	2535	35	43.429	173.85	3.815	3.887	9.201	0.127	0.158	6.958448393297655
2020/6/24	1113	49009	1082.571	2573	38	42.429	177.89	4.04	3.929	9.339	0.138	0.154	7.015712420487229
2020/6/25	1178	50187	1060.714	2620	47	40.143	182.166	4.276	3.85	9.51	0.171	0.146	7.07242190053737
2020/6/26	1240	51427	1089.143	2683	63	44.286	186.667	4.501	3.953	9.739	0.229	0.161	7.123672785204607
2020/6/27	1385	52812	1111.857	2720	37	41.571	191.694	5.027	4.036	9.873	0.134	0.151	7.234177179749849
2020/6/28	1198	54010	1159.857	2754	34	41.286	196.043	4.348	4.21	9.996	0.123	0.15	7.089243155027514
2020/6/29	1082	55092	1178.143	2805	51	43.571	199.97	3.927	4.276	10.181	0.185	0.158	6.9874902470009905
2020/6/30	1293	56385	1212.714	2876	71	48.714	204.663	4.693	4.402	10.439	0.258	0.177	7.165493475060845
2020/7/1	1385	57770	1251.571	2934	58	51.571	209.69	5.027	4.543	10.65	0.211	0.187	7.234177179749849
2020/7/2	1624	59394	1315.286	2987	53	52.429	215.585	5.895	4.774	10.842	0.192	0.19	7.393263094763838
2020/7/3	1301	60695	1324.0	3036	49	50.429	220.307	4.722	4.806	11.02	0.178	0.183	7.171656822768514
2020/7/4	1447	62142	1332.857	3089	53	52.714	225.56	5.252	4.838	11.212	0.192	0.191	7.277938572945661
2020/7/5	1607	63749	1391.286	3171	82	59.571	231.393	5.833	5.05	11.51	0.298	0.216	7.382746449738911
2020/7/6	1209	64958	1409.429	3241	70	62.286	235.781	4.388	5.116	11.764	0.254	0.226	7.098375638590786
2020/7/7	1268	66226	1405.857	3309	68	61.857	240.384	4.603	5.103	12.011	0.247	0.225	7.1459844677143876
2020/7/8	1853	68079	1472.714	3359	50	60.714	247.11	6.726	5.346	12.192	0.181	0.22	7.5251007461258
2020/7/9	2657	70736	1620.286	3417	58	61.429	256.754	9.644	5.881	12.403	0.211	0.223	7.88532923927319
2020/7/10	1611	72347	1664.571	3469	52	61.857	262.601	5.848	6.042	12.592	0.189	0.225	7.385230923066573
2020/7/11	1671	74018	1696.571	3535	66	63.714	268.667	6.065	6.158	12.831	0.24	0.231	7.421775793644647
2020/7/12	1681	75699	1707.143	3606	71	62.143	274.768	6.102	6.196	13.089	0.258	0.226	7.427738840532893
2020/7/13	1282	76981	1717.571	3656	50	59.286	279.422	4.653	6.234	13.27	0.181	0.215	7.1569563646156364
2020/7/14	1591	78572	1763.714	3710	54	57.286	285.196	5.775	6.402	13.466	0.196	0.208	7.3727463664043285
2020/7/15	1522	80094	1716.429	3797	87	62.571	290.721	5.524	6.23	13.782	0.316	0.227	7.328437352895161
2020/7/16	1574	81668	1561.714	3873	76	65.143	296.434	5.713	5.669	14.058	0.276	0.236	7.362010551259734
2020/7/17	1462	83130	1540.429	3957	84	69.714	301.741	5.307	5.591	14.363	0.305	0.253	7.288244401020124
2020/7/18	1752	84882	1552.0	4016	59	68.714	308.1	6.359	5.633	14.577	0.214	0.249	7.469083884921234
2020/7/19	1639	86521	1546.0	4143	127	76.714	314.049	5.949	5.612	15.038	0.461	0.278	7.402451520818244
2020/7/20	1693	88214	1604.714	4239	96	83.286	320.194	6.145	5.825	15.386	0.348	0.302	7.434847875211999
2020/7/21	1655	89869	1613.857	4320	81	87.143	326.202	6.007	5.858	15.681	0.294	0.316	7.412160334945205
2020/7/22	1882	91751	1665.286	4459	139	94.571	333.033	6.831	6.045	16.185	0.505	0.343	7.5406215286571525
2020/7/23	1906	93657	1712.714	4576	117	100.429	339.951	6.918	6.217	16.61	0.425	0.365	7.553286605600419
2020/7/24	1761	95418	1755.429	4665	89	101.143	346.343	6.392	6.372	16.933	0.323	0.367	7.474204806496124
2020/7/25	1868	97286	1772.0	4714	49	99.714	353.124	6.78	6.432	17.111	0.178	0.362	7.533158807455562
2020/7/26	1492	98778	1751.0	4781	67	91.143	358.539	5.416	6.356	17.354	0.243	0.331	7.30854279753919
2020/7/27	1525	100303	1727.0	4838	57	85.571	364.074	5.535	6.269	17.561	0.207	0.311	7.330405211844402
2020/7/28	1748	102051	1740.286	4901	63	83.0	370.419	6.345	6.317	17.789	0.229	0.301	7.466799475018602
2020/7/29	2381	104432	1811.571	4975	74	73.714	379.062	8.642	6.576	18.058	0.269	0.268	7.775695749915245
2020/7/30	1904	106336	1811.286	5058	83	68.857	385.973	6.911	6.575	18.359	0.301	0.25	7.552237287560801
2020/7/31	2040	108376	1851.143	5131	73	66.571	393.377	7.405	6.719	18.624	0.265	0.242	7.621195162809845
2020/8/1	1560	109936	1807.143	5193	62	68.429	399.04	5.662	6.559	18.849	0.225	0.248	7.353081920515431
2020/8/2	1519	111455	1811.0	5236	43	65.0	404.553	5.514	6.573	19.005	0.156	0.236	7.3264656138403215
2020/8/3	1679	113134	1833.0	5302	66	66.286	410.648	6.094	6.653	19.245	0.24	0.241	7.426549072397305
2020/8/4	1922	115056	1857.857	5388	86	69.571	417.624	6.976	6.744	19.557	0.312	0.253	7.56164174558878
2020/8/5	1815	116871	1777.0	5452	64	68.143	424.212	6.588	6.45	19.789	0.232	0.247	7.504391559161238
2020/8/6	1882	118753	1773.857	5521	69	66.143	431.043	6.831	6.439	20.04	0.25	0.24	7.5406215286571525
2020/8/7	2473	121226	1835.714	5593	72	66.0	440.02	8.976	6.663	20.301	0.261	0.24	7.813591552952433
2020/8/8	2277	123503	1938.143	5658	65	66.429	448.285	8.265	7.035	20.537	0.236	0.241	7.731053144007127
2020/8/9	1893	125396	1991.571	5723	65	69.571	455.156	6.871	7.229	20.773	0.236	0.253	7.546446273746024
2020/8/10	1687	127083	1992.714	5765	42	66.143	461.279	6.123	7.233	20.925	0.152	0.24	7.431299675155902
2020/8/11	1693	128776	1960.0	5824	59	62.286	467.424	6.145	7.114	21.14	0.214	0.226	7.434847875211999
2020/8/12	1942	130718	1978.143	5903	79	64.429	474.473	7.049	7.18	21.426	0.287	0.234	7.571988449377439
2020/8/13	2098	132816	2009.0	5968	65	63.857	482.088	7.615	7.292	21.662	0.236	0.232	7.649216319820633
2020/8/14	2307	135123	1985.286	6021	53	61.143	490.462	8.374	7.206	21.855	0.192	0.222	7.74413662762799
2020/8/15	2345	137468	1995.0	6071	50	59.0	498.974	8.512	7.241	22.036	0.181	0.214	7.76046702921342
2020/8/16	2081	139549	2021.857	6150	79	61.0	506.527	7.554	7.339	22.323	0.287	0.221	7.641084249174914
2020/8/17	1821	141370	2041.0	6207	57	63.143	513.137	6.61	7.408	22.53	0.207	0.229	7.507690077819904
2020/8/18	1673	143043	2038.143	6277	70	64.714	519.21	6.073	7.398	22.784	0.254	0.235	7.422971251049421
2020/8/19	1902	144945	2032.429	6346	69	63.286	526.114	6.904	7.377	23.034	0.25	0.23	7.551186867296149
2020/8/20	2266	147211	2056.429	6418	72	64.286	534.339	8.225	7.464	23.296	0.261	0.233	7.726212650507529
2020/8/21	2197	149408	2040.714	6500	82	68.429	542.313	7.975	7.407	23.593	0.298	0.248	7.6953031349635665
2020/8/22	2090	151498	2004.286	6594	94	74.714	549.899	7.586	7.275	23.935	0.341	0.271	7.645397699428633
2020/8/23	2037	153535	1998.0	6680	86	75.714	557.293	7.394	7.252	24.247	0.312	0.275	7.6197242137826695
2020/8/24	1877	155412	2006.0	6759	79	78.857	564.106	6.813	7.281	24.533	0.287	0.286	7.537962659768208
2020/8/25	2447	157859	2116.571	6858	99	83.0	572.988	8.882	7.683	24.893	0.359	0.301	7.803026643632217
2020/8/26	2306	160165	2174.286	6944	86	85.429	581.358	8.37	7.892	25.205	0.312	0.31	7.7437032581737535
2020/8/27	2719	162884	2239.0	7064	120	92.286	591.228	9.869	8.127	25.641	0.436	0.335	7.908387159290043
2020/8/28	3003	165887	2354.143	7169	105	95.571	602.128	10.9	8.545	26.022	0.381	0.347	8.007700012884024
2020/8/29	3308	169195	2528.143	7261	92	95.286	614.135	12.007	9.177	26.356	0.334	0.346	8.104401307921611
2020/8/30	2858	172053	2645.429	7343	82	94.714	624.509	10.374	9.602	26.653	0.298	0.344	7.958227192322312
2020/8/31	2743	174796	2769.143	7417	74	94.0	634.465	9.956	10.051	26.922	0.269	0.341	7.917171988845776
2020/9/1	2775	177571	2816.0	7505	88	92.429	644.538	10.073	10.221	27.241	0.319	0.335	7.928766321626695
2020/9/2	3075	180646	2925.857	7616	111	96.0	655.699	11.161	10.62	27.644	0.403	0.348	8.031385330625534
2020/9/3	3622	184268	3054.857	7750	134	98.0	668.846	13.147	11.088	28.131	0.486	0.356	8.195057690895077
2020/9/4	3269	187537	3092.857	7832	82	94.714	680.712	11.866	11.226	28.428	0.298	0.344	8.0925452638913
2020/9/5	3128	190665	3067.143	7940	108	97.0	692.066	11.354	11.133	28.82	0.392	0.352	8.048468743668883
2020/9/6	3444	194109	3150.857	8025	85	97.429	704.566	12.501	11.437	29.129	0.309	0.354	8.144679183447758
2020/9/7	2880	196989	3170.429	8130	105	101.857	715.02	10.454	11.508	29.51	0.381	0.37	7.9658927350845286
2020/9/8	3046	200035	3209.143	8230	100	103.571	726.076	11.056	11.648	29.873	0.363	0.376	8.021912778985708
2020/9/9	3307	203342	3242.286	8336	106	102.857	738.08	12.004	11.769	30.258	0.385	0.373	8.104099056143582
2020/9/10	3861	207203	3276.429	8456	120	100.857	752.094	14.014	11.893	30.693	0.436	0.366	8.258940462988459
2020/9/11	3737	210940	3343.286	8544	88	101.714	765.659	13.564	12.135	31.013	0.319	0.369	8.226305988015508
2020/9/12	3806	214746	3440.143	8650	106	101.429	779.474	13.815	12.487	31.397	0.385	0.368	8.244596756382498
2020/9/13	3636	218382	3467.571	8723	73	99.714	792.671	13.198	12.586	31.662	0.265	0.362	8.198914444986988
2020/9/14	3141	221523	3504.857	8841	118	101.571	804.072	11.401	12.722	32.091	0.428	0.369	8.052614818815567
2020/9/15	3507	225030	3570.714	8965	124	105.0	816.802	12.73	12.961	32.541	0.45	0.381	8.162801353492073
2020/9/16	3963	228993	3664.429	9100	135	109.143	831.187	14.385	13.301	33.031	0.49	0.396	8.285008895449879
2020/9/17	3635	232628	3632.143	9222	122	109.429	844.381	13.194	13.184	33.474	0.443	0.397	8.19863945529737
2020/9/18	3891	236519	3654.143	9336	114	113.143	858.504	14.123	13.264	33.887	0.414	0.411	8.266678443305896
2020/9/19	4168	240687	3705.857	9448	112	114.0	873.633	15.129	13.451	34.294	0.407	0.414	8.335431477880796
2020/9/20	3989	244676	3756.286	9553	105	118.571	888.112	14.479	13.634	34.675	0.381	0.43	8.29154650988391
2020/9/21	4176	248852	3904.143	9677	124	119.429	903.27	15.158	14.171	35.125	0.45	0.433	8.337348564497175
2020/9/22	4071	252923	3984.714	9837	160	124.571	918.046	14.777	14.464	35.706	0.581	0.452	8.311889558230359
2020/9/23	4465	257388	4056.429	9977	140	125.286	934.253	16.207	14.724	36.214	0.508	0.455	8.404248432400102
2020/9/24	4634	262022	4199.143	10105	128	126.143	951.073	16.82	15.242	36.679	0.465	0.458	8.441391477999955
2020/9/25	4823	266845	4332.286	10218	113	126.0	968.58	17.506	15.725	37.089	0.41	0.457	8.481358738407021
2020/9/26	4494	271339	4378.857	10308	90	122.857	984.892	16.312	15.894	37.415	0.327	0.446	8.41072094690572
2020/9/27	3874	275213	4362.429	10386	78	119.0	998.953	14.062	15.835	37.699	0.283	0.432	8.262300941787448
2020/9/28	3509	278722	4267.143	10473	87	113.714	1011.69	12.737	15.489	38.014	0.316	0.413	8.16337131645991
2020/9/29	4002	282724	4257.286	10601	128	109.143	1026.216	14.526	15.453	38.479	0.465	0.396	8.294799358992574
2020/9/30	4284	287008	4231.429	10740	139	109.0	1041.766	15.55	15.359	38.983	0.505	0.396	8.36287583103188
2020/10/1	4174	291182	4165.714	10856	116	107.286	1056.917	15.151	15.12	39.405	0.421	0.389	8.336869637284956
2020/10/2	4317	295499	4093.429	10972	116	107.714	1072.586	15.67	14.858	39.826	0.421	0.391	8.370547611074752
2020/10/3	4007	299506	4023.857	11055	83	106.714	1087.131	14.544	14.606	40.127	0.301	0.387	8.2960476427647
2020/10/4	3992	303498	4040.714	11151	96	109.286	1101.621	14.49	14.667	40.475	0.348	0.397	8.292298107063221
2020/10/5	3622	307120	4056.857	11253	102	111.429	1114.768	13.147	14.725	40.846	0.37	0.404	8.195057690895077
2020/10/6	4056	311176	4064.571	11374	121	110.429	1129.49	14.722	14.753	41.285	0.439	0.401	8.308199063206446
2020/10/7	4538	315714	4100.857	11472	98	104.571	1145.962	16.472	14.885	41.64	0.356	0.38	8.420462002456466
2020/10/8	4850	320564	4197.429	11580	108	103.429	1163.566	17.604	15.236	42.032	0.392	0.375	8.486940148245216
2020/10/9	4094	324658	4165.571	11667	87	99.286	1178.426	14.86	15.12	42.348	0.316	0.36	8.31752199628717
2020/10/10	4294	328952	4206.571	11765	98	101.429	1194.012	15.586	15.269	42.704	0.356	0.368	8.365206834418355
2020/10/11	4497	333449	4278.714	11844	79	99.0	1210.335	16.323	15.531	42.991	0.287	0.359	8.41138813251926
2020/10/12	3267	336716	4228.0	11935	91	97.429	1222.194	11.858	15.347	43.321	0.33	0.354	8.091933455979893
2020/10/13	3906	340622	4206.571	12027	92	93.286	1236.371	14.178	15.269	43.655	0.334	0.339	8.27052509505507
2020/10/14	4127	344749	4147.857	12156	129	97.714	1251.351	14.98	15.056	44.123	0.468	0.355	8.325548307161398
2020/10/15	4411	349160	4085.143	12268	112	98.286	1267.362	16.011	14.828	44.53	0.407	0.357	8.392083380373393
2020/10/16	4301	353461	4114.714	12347	79	97.143	1282.974	15.612	14.935	44.816	0.287	0.353	8.366835309827675
2020/10/17	4301	357762	4115.714	12431	84	95.143	1298.585	15.612	14.939	45.121	0.305	0.345	8.366835309827675
2020/10/18	4105	361867	4059.714	12511	80	95.286	1313.485	14.9	14.736	45.412	0.29	0.346	8.32020459757888
2020/10/19	3373	365240	4074.857	12617	106	97.429	1325.729	12.243	14.791	45.797	0.385	0.354	8.123854263105914
2020/10/20	3602	368842	4031.429	12734	117	101.0	1338.803	13.074	14.633	46.221	0.425	0.367	8.189522110748094
2020/10/21	4267	373109	4051.429	12857	123	100.143	1354.291	15.488	14.706	46.668	0.446	0.363	8.358900612421644
2020/10/22	4432	377541	4054.429	12959	102	98.714	1370.378	16.087	14.717	47.038	0.37	0.358	8.396831834745054
2020/10/23	4369	381910	4064.143	13077	118	104.286	1386.236	15.858	14.752	47.466	0.428	0.379	8.382518288089635
2020/10/24	4070	385980	4031.143	13205	128	110.571	1401.009	14.773	14.632	47.931	0.465	0.401	8.31164394850298
2020/10/25	3732	389712	3977.857	13299	94	112.571	1414.556	13.546	14.439	48.272	0.341	0.409	8.224967478914584
2020/10/26	3222	392934	3956.286	13411	112	113.429	1426.251	11.695	14.36	48.679	0.407	0.412	8.078067881815437
2020/10/27	3520	396454	3944.571	13512	101	111.143	1439.027	12.777	14.318	49.045	0.367	0.403	8.166500319155052
2020/10/28	4029	400483	3910.571	13612	100	107.857	1453.652	14.624	14.194	49.408	0.363	0.391	8.301521654940728
2020/10/29	3565	404048	3786.714	13701	89	106.0	1466.592	12.94	13.745	49.731	0.323	0.385	8.179199798423085
2020/10/30	2897	406945	3576.429	13782	81	100.714	1477.107	10.515	12.982	50.025	0.294	0.366	7.971776122880628
2020/10/31	3143	410088	3444.0	13869	87	94.857	1488.515	11.408	12.501	50.341	0.316	0.344	8.053251153549096
2020/11/1	2696	412784	3296.0	13943	74	92.0	1498.301	9.786	11.964	50.61	0.269	0.334	7.89989532313973
2020/11/2	2618	415402	3209.714	14044	101	90.429	1507.804	9.503	11.65	50.976	0.367	0.328	7.870547844507712
2020/11/3	2973	418375	3131.571	14146	102	90.571	1518.595	10.791	11.367	51.346	0.37	0.329	7.9976631270201
2020/11/4	3356	421731	3035.429	14259	113	92.429	1530.777	12.181	11.018	51.757	0.41	0.335	8.118802996980035
2020/11/5	4065	425796	3106.857	14348	89	92.429	1545.531	14.755	11.277	52.08	0.323	0.335	8.310414994188292
2020/11/6	3778	429574	3232.714	14442	94	94.286	1559.245	13.713	11.734	52.421	0.341	0.342	8.237214703349489
2020/11/7	4262	433836	3392.571	14540	98	95.857	1574.715	15.47	12.314	52.777	0.356	0.348	8.35772841676521
2020/11/8	3880	437716	3561.714	14614	74	95.857	1588.798	14.083	12.928	53.045	0.269	0.348	8.263848131368906
2020/11/9	2853	440569	3595.286	14689	75	92.143	1599.154	10.356	13.05	53.317	0.272	0.334	7.956476798036782
2020/11/10	3779	444348	3710.429	14761	72	87.857	1612.871	13.717	13.468	53.579	0.261	0.319	8.237479288613633
2020/11/11	3770	448118	3769.571	14836	75	82.429	1626.555	13.684	13.683	53.851	0.272	0.299	8.235095497258357
2020/11/12	4173	452291	3785.0	14933	97	83.571	1641.702	15.147	13.739	54.203	0.352	0.303	8.336630087637145
2020/11/13	5444	457735	4023.0	15037	104	85.0	1661.462	19.76	14.602	54.58	0.377	0.309	8.602453035367061
2020/11/14	5272	463007	4167.286	15148	111	86.857	1680.598	19.136	15.126	54.983	0.403	0.315	8.570354739530469
2020/11/15	4106	467113	4199.571	15211	63	85.286	1695.502	14.904	15.243	55.212	0.229	0.31	8.320448113956559
2020/11/16	3535	470648	4297.0	15296	85	86.714	1708.333	12.831	15.597	55.521	0.309	0.315	8.170751423757533
2020/11/17	3807	474455	4301.0	15393	97	90.286	1722.151	13.818	15.612	55.873	0.352	0.328	8.244859395911256
2020/11/18	4265	478720	4371.714	15503	110	95.286	1737.632	15.481	15.868	56.272	0.399	0.346	8.358431899031295
2020/11/19	4798	483518	4461.0	15600	97	95.286	1755.048	17.416	16.192	56.624	0.352	0.346	8.476162841858246
2020/11/20	4792	488310	4367.857	15678	78	91.571	1772.441	17.394	15.854	56.907	0.283	0.332	8.474911799159631
2020/11/21	4998	493308	4328.714	15774	96	89.429	1790.583	18.141	15.712	57.256	0.348	0.325	8.51699317141357
2020/11/22	4360	497668	4365.0	15884	110	96.143	1806.409	15.826	15.844	57.655	0.399	0.349	8.380456667842767
2020/11/23	4442	502110	4494.571	16002	118	100.857	1822.532	16.123	16.314	58.083	0.428	0.366	8.399085102935908
2020/11/24	4192	506302	4549.571	16111	109	102.571	1837.748	15.216	16.514	58.479	0.396	0.372	8.341171747170762
2020/11/25	5534	511836	4730.857	16225	114	103.143	1857.835	20.087	17.172	58.893	0.414	0.374	8.618846845142738
2020/11/26	4917	516753	4747.857	16352	127	107.429	1875.682	17.847	17.234	59.354	0.461	0.39	8.500657222776137
2020/11/27	5828	522581	4895.857	16521	169	120.429	1896.836	21.154	17.771	59.967	0.613	0.437	8.67060073804555
2020/11/28	5418	527999	4955.857	16646	125	124.571	1916.502	19.666	17.989	60.421	0.454	0.452	8.597666575566114
2020/11/29	6267	534266	5228.286	16815	169	133.0	1939.25	22.748	18.977	61.034	0.613	0.483	8.74321260347591
2020/11/30	4617	538883	5253.286	16945	130	134.714	1956.009	16.759	19.068	61.506	0.472	0.489	8.43771698991444
2020/12/1	5092	543975	5381.857	17081	136	138.571	1974.491	18.483	19.535	62.0	0.494	0.503	8.535622326884605
2020/12/2	5533	549508	5381.714	17199	118	139.143	1994.575	20.083	19.534	62.428	0.428	0.505	8.618666160346871
2020/12/3	8369	557877	5874.857	17355	156	143.286	2024.952	30.377	21.324	62.994	0.566	0.52	9.032409163483521
2020/12/4	5803	563680	5871.286	17479	124	136.857	2046.015	21.063	21.311	63.444	0.45	0.497	8.666302614004078
2020/12/5	6027	569707	5958.286	17589	110	134.714	2067.892	21.876	21.627	63.844	0.399	0.489	8.704170559746386
2020/12/6	6089	575796	5932.857	17740	151	132.143	2089.993	22.102	21.535	64.392	0.548	0.48	8.714403360703942
2020/12/7	5754	581550	6095.286	17867	127	131.714	2110.879	20.886	22.124	64.853	0.461	0.478	8.657824321155983
2020/12/8	5292	586842	6123.857	18000	133	131.286	2130.088	19.209	22.228	65.335	0.483	0.477	8.574140471857987
2020/12/9	6058	592900	6198.857	18171	171	138.857	2152.077	21.989	22.5	65.956	0.621	0.504	8.70930004894499
2020/12/10	6033	598933	5865.143	18336	165	140.143	2173.975	21.898	21.289	66.555	0.599	0.509	8.705165419719005
2020/12/11	6310	605243	5937.571	18511	175	147.429	2196.879	22.904	21.552	67.19	0.635	0.535	8.750049421584238
2020/12/12	6388	611631	5989.143	18653	142	152.0	2220.065	23.187	21.739	67.706	0.515	0.552	8.762333040602343
2020/12/13	6189	617820	6003.429	18819	166	154.143	2242.53	22.465	21.791	68.308	0.603	0.559	8.730690365678642
2020/12/14	5489	623309	5965.571	18956	137	155.571	2262.454	19.924	21.654	68.805	0.497	0.565	8.610683534503575
2020/12/15	6120	629429	6083.857	19111	155	158.714	2284.668	22.214	22.083	69.368	0.563	0.576	8.71948076085107
2020/12/16	6725	636154	6179.143	19248	137	153.857	2309.078	24.41	22.429	69.865	0.497	0.558	8.813735892300215
2020/12/17	7354	643508	6367.857	19390	142	150.571	2335.771	26.693	23.114	70.381	0.515	0.547	8.903135633035538
2020/12/18	6689	650197	6422.0	19514	124	143.286	2360.05	24.279	23.31	70.831	0.45	0.52	8.808369153122273
2020/12/19	7751	657948	6616.714	19659	145	143.714	2388.184	28.134	24.017	71.357	0.526	0.522	8.955706153570603
2020/12/20	6982	664930	6730.0	19880	221	151.571	2413.527	25.343	24.428	72.159	0.802	0.55	8.851233902846035
2020/12/21	6848	671778	6924.143	20085	205	161.286	2438.384	24.857	25.133	72.903	0.744	0.585	8.831857935197904
2020/12/22	6347	678125	6956.571	20257	172	163.714	2461.422	23.038	25.251	73.528	0.624	0.594	8.7558950816463
2020/12/23	7514	685639	7069.286	20408	151	165.714	2488.696	27.274	25.66	74.076	0.548	0.602	8.924656302187074
2020/12/24	7199	692838	7047.143	20589	181	171.286	2514.826	26.131	25.579	74.733	0.657	0.622	8.881836305004146
2020/12/25	7259	700097	7128.571	20847	258	190.429	2541.175	26.348	25.875	75.669	0.936	0.691	8.89013510781884
2020/12/26	6740	706837	6984.143	20994	147	190.714	2565.639	24.464	25.351	76.203	0.534	0.692	8.815963560853438
2020/12/27	6528	713365	6919.286	21237	243	193.857	2589.334	23.695	25.115	77.085	0.882	0.704	8.784009071186633
2020/12/28	5854	719219	6777.286	21452	215	195.286	2610.583	21.249	24.6	77.865	0.78	0.709	8.675051276031818
2020/12/29	7903	727122	6999.571	21703	251	206.571	2639.268	28.686	25.407	78.776	0.911	0.75	8.975124239427704
2020/12/30	8002	735124	7069.286	21944	241	219.429	2668.314	29.045	25.66	79.651	0.875	0.796	8.987571750367046
2020/12/31	8074	743198	7194.286	22138	194	221.286	2697.62	29.307	26.113	80.355	0.704	0.803	8.996528148090857
2021/1/1	8072	751270	7310.429	22329	191	211.714	2726.92	29.299	26.535	81.049	0.693	0.768	8.996280439395015
2021/1/2	7203	758473	7376.571	22555	226	223.0	2753.065	26.145	26.775	81.869	0.82	0.809	8.882391706295847
2021/1/3	6877	765350	7426.429	22734	179	213.857	2778.026	24.962	26.956	82.519	0.65	0.776	8.83608319099221
2021/1/4	6753	772103	7554.857	22911	177	208.429	2802.538	24.512	27.422	83.161	0.642	0.757	8.817890200945513
2021/1/5	7445	779548	7489.429	23109	198	200.857	2829.562	27.023	27.185	83.88	0.719	0.729	8.915432254432663
2021/1/6	8854	788402	7611.143	23296	187	193.143	2861.699	32.138	27.627	84.559	0.679	0.701	9.088737550216933
2021/1/7	9321	797723	7789.286	23520	224	197.429	2895.532	33.833	28.273	85.372	0.813	0.717	9.140132476932687
2021/1/8	10617	808340	8152.857	23753	233	203.429	2934.069	38.537	29.593	86.217	0.846	0.738	9.270305953143616
2021/1/9	10046	818386	8559.0	23947	194	198.857	2970.534	36.464	31.067	86.922	0.704	0.722	9.215029361462314
2021/1/10	9640	828026	8953.714	24129	182	199.286	3005.524	34.991	32.5	87.582	0.661	0.723	9.17378011666438
2021/1/11	8692	836718	9230.714	24343	214	204.571	3037.074	31.55	33.505	88.359	0.777	0.743	9.070273383079064
2021/1/12	10047	846765	9602.429	24645	302	219.429	3073.542	36.468	34.854	89.455	1.096	0.796	9.21512888870798
2021/1/13	11278	858043	9948.714	24951	306	236.429	3114.478	40.936	36.111	90.566	1.111	0.858	9.330697868639916
2021/1/14	11557	869600	10268.143	25246	295	246.571	3156.427	41.949	37.271	91.637	1.071	0.895	9.355133116877722
2021/1/15	12818	882418	10582.571	25484	238	247.286	3202.954	46.526	38.412	92.5	0.864	0.898	9.458683724312134
2021/1/16	14224	896642	11179.429	25767	283	260.0	3254.583	51.63	40.578	93.528	1.027	0.944	9.562756258994531
2021/1/17	11287	907929	11414.714	25987	220	265.429	3295.552	40.969	41.433	94.326	0.799	0.963	9.33149549353265
2021/1/18	9086	917015	11471.0	26282	295	277.0	3328.532	32.98	41.637	95.397	1.071	1.005	9.114600099695346
2021/1/19	10365	927380	11516.429	26590	308	277.857	3366.154	37.622	41.802	96.515	1.118	1.009	9.246286498749651
2021/1/20	12568	939948	11700.714	26857	267	272.286	3411.773	45.619	42.471	97.484	0.969	0.988	9.438988743924837
2021/1/21	11703	951651	11721.571	27203	346	279.571	3454.252	42.479	42.546	98.74	1.256	1.015	9.36768594269996
2021/1/22	13632	965283	11837.857	27453	250	281.286	3503.732	49.481	42.968	99.647	0.907	1.021	9.520248603186129
2021/1/23	12191	977474	11547.429	27664	211	271.0	3547.983	44.25	41.914	100.413	0.766	0.984	9.408535277926427
2021/1/24	11788	989262	11619.0	27835	171	264.0	3590.77	42.787	42.174	101.034	0.621	0.958	9.374922172292127
2021/1/25	9994	999256	11748.714	28132	297	264.286	3627.046	36.276	42.645	102.112	1.078	0.959	9.2098402469345
2021/1/26	13094	1012350	12138.571	28468	336	268.286	3674.574	47.528	44.06	103.332	1.22	0.974	9.479985756941812
2021/1/27	11948	1024298	12050.0	28855	387	285.429	3717.942	43.368	43.738	104.736	1.405	1.036	9.388402871849754
2021/1/28	13695	1037993	12334.571	29331	476	304.0	3767.651	49.709	44.771	106.464	1.728	1.103	9.524859098381523
2021/1/29	13802	1051795	12358.857	29518	187	295.0	3817.749	50.098	44.86	107.143	0.679	1.071	9.532641238823578
2021/1/30	14518	1066313	12691.286	29728	210	294.857	3870.446	52.697	46.066	107.905	0.762	1.07	9.583213415483687
2021/1/31	12001	1078314	12721.714	29998	270	309.0	3914.006	43.561	46.177	108.885	0.98	1.122	9.392828581549457
2021/2/1	10994	1089308	12864.571	30277	279	306.429	3953.912	39.905	46.695	109.898	1.013	1.112	9.305195902988862
2021/2/2	10379	1099687	12476.714	30581	304	301.857	3991.585	37.673	45.287	111.001	1.103	1.096	9.24763615671988
2021/2/3	11984	1111671	12481.857	30770	189	273.571	4035.084	43.499	45.306	111.687	0.686	0.993	9.391411146868485
2021/2/4	11434	1123105	12158.857	31001	231	238.571	4076.586	41.503	44.134	112.526	0.838	0.866	9.34443410645688
2021/2/5	11749	1134854	11865.571	31202	201	240.571	4119.232	42.646	43.069	113.255	0.73	0.873	9.371608519572305
2021/2/6	12156	1147010	11528.143	31393	191	237.857	4163.355	44.123	41.844	113.949	0.693	0.863	9.405660414555793
2021/2/7	10827	1157837	11360.429	31556	163	222.571	4202.655	39.299	41.235	114.54	0.592	0.808	9.289890650734192
2021/2/8	8242	1166079	10967.286	31763	207	212.286	4232.571	29.916	39.808	115.292	0.751	0.771	9.017119634313227
2021/2/9	8700	1174779	10727.429	31976	213	199.286	4264.15	31.579	38.938	116.065	0.773	0.723	9.071193240566025
2021/2/10	8776	1183555	10269.143	32167	191	199.571	4296.004	31.855	37.274	116.758	0.693	0.724	9.079889942592118
2021/2/11	8435	1191990	9840.714	32381	214	197.143	4326.621	30.617	35.719	117.535	0.777	0.716	9.040263541598664
2021/2/12	9869	1201859	9572.143	32656	275	207.714	4362.443	35.822	34.744	118.533	0.998	0.754	9.197255132427527
2021/2/13	8844	1210703	9099.0	32936	280	220.429	4394.545	32.101	33.027	119.549	1.016	0.8	9.087607606593885
2021/2/14	6765	1217468	8518.714	33183	247	232.429	4419.1	24.555	30.921	120.446	0.897	0.844	8.819665349340653
2021/2/15	6462	1223930	8264.429	33367	184	229.143	4442.555	23.455	29.998	121.114	0.668	0.832	8.773848885262895
2021/2/16	10029	1233959	8454.286	33596	229	231.429	4478.958	36.403	30.687	121.945	0.831	0.84	9.21333588095598
2021/2/17	9687	1243646	8584.429	33788	192	231.571	4514.12	35.161	31.159	122.642	0.697	0.841	9.178643285232928
2021/2/18	9039	1252685	8670.714	33969	181	226.857	4546.929	32.809	31.472	123.299	0.657	0.823	9.109414453386222
2021/2/19	10614	1263299	8777.143	34152	183	213.714	4585.455	38.526	31.859	123.963	0.664	0.776	9.270023374137356
2021/2/20	8054	1271353	8664.286	34316	164	197.143	4614.689	29.234	31.449	124.558	0.595	0.716	8.994048295611075
2021/2/21	7300	1278653	8740.714	34489	173	186.571	4641.186	26.497	31.727	125.186	0.628	0.677	8.895766604056085
2021/2/22	10180	1288833	9271.857	34691	202	189.143	4678.137	36.951	33.654	125.92	0.733	0.687	9.228278517107196
2021/2/23	9775	1298608	9235.571	35014	323	202.571	4713.618	35.481	33.523	127.092	1.172	0.735	9.187685681411375
2021/2/24	7533	1306141	8927.857	35254	240	209.429	4740.961	27.343	32.406	127.963	0.871	0.76	8.927181388251986
2021/2/25	8493	1314634	8849.857	35518	264	221.286	4771.788	30.827	32.123	128.921	0.958	0.803	9.047115310873217
2021/2/26	8232	1322866	8509.571	35786	268	233.429	4801.668	29.88	30.888	129.894	0.973	0.847	9.015905747298426
2021/2/27	6208	1329074	8245.857	35981	195	237.857	4824.202	22.533	29.93	130.602	0.708	0.863	8.733755131364893
2021/2/28	5560	1334634	7997.286	36166	185	239.571	4844.383	20.181	29.028	131.273	0.672	0.87	8.623533227187563
2021/3/1	6680	1341314	7497.286	36325	159	233.429	4868.63	24.247	27.213	131.851	0.577	0.847	8.807022955925477
2021/3/2	5712	1347026	6916.857	36518	193	214.857	4889.363	20.733	25.106	132.551	0.701	0.78	8.650499558724462
2021/3/3	6808	1353834	6813.286	36721	203	209.571	4914.074	24.711	24.73	133.288	0.737	0.761	8.826000545482966
2021/3/4	7264	1361098	6637.714	36897	176	197.0	4940.441	26.366	24.093	133.927	0.639	0.715	8.890823576004383
2021/3/5	6971	1368069	6457.571	37026	129	177.143	4965.743	25.303	23.439	134.395	0.468	0.643	8.849657406639912
2021/3/6	5767	1373836	6394.571	37154	128	167.571	4986.676	20.933	23.211	134.86	0.465	0.608	8.660080678964786
2021/3/7	5826	1379662	6432.571	37266	112	157.143	5007.823	21.147	23.349	135.266	0.407	0.57	8.670257567143073
2021/3/8	6894	1386556	6463.143	37547	281	174.571	5032.847	25.023	23.46	136.286	1.02	0.634	8.838551790227402
2021/3/9	6389	1392945	6559.857	37757	210	177.0	5056.037	23.19	23.811	137.048	0.762	0.642	8.76248954737158
2021/3/10	5633	1398578	6392.0	37932	175	173.0	5076.483	20.446	23.201	137.684	0.635	0.628	8.636574948436317
2021/3/11	5144	1403722	6089.143	38049	117	164.571	5095.155	18.671	22.102	138.108	0.425	0.597	8.545780648268149
2021/3/12	6412	1410134	6009.286	38229	180	171.857	5118.429	23.274	21.812	138.762	0.653	0.624	8.766082459148862
2021/3/13	4607	1414741	5843.571	38329	100	167.857	5135.151	16.722	21.211	139.125	0.363	0.609	8.435549202375727
2021/3/14	4714	1419455	5684.714	38426	97	165.714	5152.262	17.111	20.634	139.477	0.352	0.602	8.458504195067558
2021/3/15	5589	1425044	5498.286	38573	147	146.571	5172.548	20.287	19.957	140.01	0.534	0.532	8.628734566149145
2021/3/16	5414	1430458	5359.0	38753	180	142.286	5192.2	19.651	19.452	140.664	0.653	0.516	8.596928159435091
2021/3/17	6825	1437283	5529.286	38915	162	140.429	5216.973	24.773	20.07	141.252	0.588	0.51	8.828494129466652
2021/3/18	6570	1443853	5733.0	39142	227	156.143	5240.82	23.847	20.809	142.076	0.824	0.567	8.790421306897867
2021/3/19	6279	1450132	5714.0	39339	197	158.571	5263.611	22.791	20.74	142.791	0.715	0.576	8.745125259462244
2021/3/20	5656	1455788	5863.857	39447	108	159.714	5284.141	20.53	21.284	143.183	0.392	0.58	8.640648995343156
2021/3/21	4396	1460184	5818.429	39550	103	160.571	5300.098	15.956	21.119	143.556	0.374	0.583	8.38867776918081
2021/3/22	5744	1465928	5840.571	39711	161	162.571	5320.947	20.849	21.2	144.141	0.584	0.59	8.656085190282855
2021/3/23	5297	1471225	5823.857	39865	154	158.857	5340.174	19.227	21.139	144.7	0.559	0.577	8.575084669832014
2021/3/24	5227	1476452	5595.571	39983	118	152.571	5359.146	18.973	20.311	145.128	0.428	0.554	8.561784074744113
2021/3/25	6107	1482559	5529.429	40081	98	134.143	5381.313	22.167	20.07	145.484	0.356	0.487	8.717354666338522
2021/3/26	4982	1487541	5344.143	40166	85	118.143	5399.397	18.083	19.398	145.792	0.309	0.429	8.513787398281405
2021/3/27	4461	1492002	5173.429	40364	198	131.0	5415.589	16.192	18.778	146.511	0.719	0.475	8.403352374992478
2021/3/28	4083	1496085	5128.714	40449	85	128.429	5430.409	14.82	18.616	146.82	0.309	0.466	8.314832179284556
2021/3/29	5008	1501093	5023.571	40581	132	124.286	5448.587	18.178	18.234	147.299	0.479	0.451	8.518991573357617
2021/3/30	4682	1505775	4935.714	40754	173	127.0	5465.581	16.994	17.915	147.927	0.628	0.461	8.451694209183541
2021/3/31	5937	1511712	5037.143	40858	104	125.0	5487.131	21.55	18.284	148.304	0.377	0.454	8.689127655323706
2021/4/1	6142	1517854	5042.143	41054	196	139.0	5509.425	22.294	18.302	149.016	0.711	0.505	8.723068501163928
2021/4/2	5325	1523179	5091.143	41151	97	140.714	5528.753	19.328	18.48	149.368	0.352	0.511	8.580355766373877
2021/4/3	4345	1527524	5074.571	41242	91	125.429	5544.525	15.771	18.419	149.698	0.33	0.455	8.377011160816375
2021/4/4	6731	1534255	5452.857	41669	427	174.286	5568.956	24.432	19.792	151.248	1.55	0.633	8.814627555310697
2021/4/5	3712	1537967	5267.714	41815	146	176.286	5582.43	13.474	19.12	151.778	0.53	0.64	8.21959545417708
2021/4/6	4549	1542516	5248.714	41977	162	174.714	5598.942	16.512	19.052	152.366	0.588	0.634	8.422882511944996
2021/4/7	4860	1547376	5094.857	42064	87	172.286	5616.582	17.641	18.493	152.682	0.316	0.625	8.488999457045455
2021/4/8	5504	1552880	5003.714	42227	163	167.571	5636.561	19.978	18.162	153.273	0.592	0.608	8.61341204915678
2021/4/9	5265	1558145	4995.143	42348	121	171.0	5655.671	19.111	18.131	153.712	0.439	0.621	8.569026340056254
2021/4/10	4723	1562868	5049.143	42443	95	171.571	5672.814	17.143	18.327	154.057	0.345	0.623	8.460411177317253
2021/4/11	4127	1566995	4677.143	42530	87	123.0	5687.794	14.98	16.977	154.373	0.316	0.446	8.325548307161398
2021/4/12	4829	1571824	4836.714	42656	126	120.143	5705.322	17.528	17.556	154.83	0.457	0.436	8.482601746646617
2021/4/13	5702	1577526	5001.429	42782	126	115.0	5726.019	20.697	18.154	155.288	0.457	0.417	8.648747631156539
2021/4/14	5656	1583182	5115.143	42906	124	120.286	5746.549	20.53	18.567	155.738	0.45	0.437	8.640648995343156
2021/4/15	6177	1589359	5211.286	43073	167	120.857	5768.97	22.421	18.916	156.344	0.606	0.439	8.728749873478527
2021/4/16	5363	1594722	5225.286	43196	123	121.143	5788.436	19.466	18.966	156.791	0.446	0.44	8.587465244401569
2021/4/17	5041	1599763	5270.714	43328	132	126.429	5806.734	18.298	19.131	157.27	0.479	0.459	8.525558107747864
2021/4/18	4585	1604348	5336.143	43424	96	127.714	5823.376	16.642	19.369	157.618	0.348	0.464	8.430763463417849
2021/4/19	4952	1609300	5353.714	43567	143	130.143	5841.351	17.975	19.433	158.137	0.519	0.472	8.507748732588237
2021/4/20	5549	1614849	5331.857	43777	210	142.143	5861.492	20.141	19.353	158.899	0.762	0.516	8.62155320674048
2021/4/21	5720	1620569	5341.0	44007	230	157.286	5882.254	20.762	19.386	159.734	0.835	0.571	8.651898894268529
2021/4/22	6243	1626812	5350.429	44172	165	157.0	5904.915	22.661	19.421	160.333	0.599	0.57	8.739376281635323
2021/4/23	5436	1632248	5360.857	44346	174	164.286	5924.646	19.731	19.459	160.965	0.632	0.596	8.60098271714592
2021/4/24	4544	1636792	5289.857	44500	154	167.429	5941.14	16.494	19.201	161.524	0.559	0.608	8.421783006611578
2021/4/25	4402	1641194	5263.714	44594	94	167.143	5957.118	15.978	19.106	161.865	0.341	0.607	8.390041405755754
2021/4/26	5944	1647138	5405.429	44771	177	172.0	5978.693	21.575	19.62	162.507	0.642	0.624	8.690305809124881
2021/4/27	4656	1651794	5277.857	44939	168	166.0	5995.593	16.9	19.157	163.117	0.61	0.603	8.446126742982377
2021/4/28	5241	1657035	5209.429	45116	177	158.429	6014.617	19.024	18.909	163.76	0.642	0.575	8.564458383883352
2021/4/29	5833	1662868	5150.857	45334	218	166.0	6035.789	21.172	18.696	164.551	0.791	0.603	8.671458150427666
2021/4/30	5500	1668368	5160.0	45521	187	167.857	6055.753	19.964	18.729	165.23	0.679	0.609	8.612685172875457
2021/5/1	4512	1672880	5155.429	45652	131	164.571	6072.13	16.377	18.713	165.705	0.475	0.597	8.414717399827001
2021/5/2	4394	1677274	5154.286	45796	144	171.714	6088.079	15.949	18.709	166.228	0.523	0.623	8.388222810119277
2021/5/3	4730	1682004	4980.857	45949	153	168.286	6105.248	17.169	18.079	166.783	0.555	0.611	8.461891875631148
2021/5/4	4369	1686373	4939.857	46137	188	171.143	6121.106	15.858	17.93	167.466	0.682	0.621	8.382518288089635
2021/5/5	5285	1691658	4946.143	46349	212	176.143	6140.289	19.183	17.953	168.235	0.77	0.639	8.572817095164234
2021/5/6	5647	1697305	4919.571	46496	147	166.0	6160.787	20.497	17.857	168.769	0.534	0.603	8.639056779173078
2021/5/7	6327	1703632	5037.714	46663	167	163.143	6183.752	22.965	18.286	169.375	0.606	0.592	8.752739509447489
2021/5/8	6130	1709762	5268.857	46842	179	170.0	6206.002	22.25	19.125	170.025	0.65	0.617	8.721113147762688
2021/5/9	3922	1713684	5201.429	47012	170	173.714	6220.238	14.236	18.88	170.642	0.617	0.631	8.274611946209552
2021/5/10	4891	1718575	5224.429	47218	206	181.286	6237.991	17.753	18.963	171.389	0.748	0.658	8.495356496807062
2021/5/11	5021	1723596	5317.571	47465	247	189.714	6256.216	18.225	19.301	172.286	0.897	0.689	8.52158353971753
2021/5/12	4608	1728204	5220.857	47617	152	181.143	6272.942	16.726	18.95	172.838	0.552	0.658	8.435766192720507
2021/5/13	3448	1731652	4906.714	47716	99	174.286	6285.458	12.515	17.81	173.197	0.359	0.633	8.145839612936841
2021/5/14	2633	1734285	4379.0	47823	107	165.714	6295.015	9.557	15.895	173.585	0.388	0.602	7.876258882303226
2021/5/15	2385	1736670	3844.0	47967	144	160.714	6303.672	8.657	13.953	174.108	0.523	0.583	7.777373602657861
2021/5/16	3080	1739750	3723.714	48093	126	154.429	6314.851	11.18	13.516	174.565	0.457	0.561	8.033009498596668
2021/5/17	4295	1744045	3638.571	48305	212	155.286	6330.441	15.59	13.207	175.335	0.77	0.564	8.3654396361887
2021/5/18	4185	1748230	3519.143	48477	172	144.571	6345.631	15.19	12.774	175.959	0.624	0.525	8.339500903005945
2021/5/19	4871	1753101	3556.714	48669	192	150.286	6363.312	17.68	12.91	176.656	0.697	0.545	8.491259809389733
2021/5/20	5797	1758898	3892.286	48887	218	167.286	6384.354	21.042	14.128	177.447	0.791	0.607	8.6652683094816
2021/5/21	5746	1764644	4337.0	49073	186	178.571	6405.21	20.857	15.742	178.123	0.675	0.648	8.656433258507741
2021/5/22	5296	1769940	4752.857	49205	132	176.857	6424.433	19.223	17.252	178.602	0.479	0.642	8.574895901544526
2021/5/23	5280	1775220	5067.143	49328	123	176.429	6443.598	19.165	18.392	179.048	0.446	0.64	8.571870752706932
2021/5/24	5907	1781127	5297.429	49455	127	164.286	6465.039	21.441	19.228	179.509	0.461	0.596	8.68406264365127
2021/5/25	5060	1786187	5422.429	49627	172	164.286	6483.406	18.367	19.682	180.133	0.624	0.596	8.529319371214077
2021/5/26	5034	1791221	5445.714	49771	144	157.429	6501.678	18.272	19.767	180.656	0.523	0.571	8.524168805152662
2021/5/27	6278	1797499	5514.429	49907	136	145.714	6524.465	22.788	20.016	181.15	0.494	0.529	8.744966011114109
2021/5/28	5862	1803361	5531.0	50100	193	146.714	6545.743	21.278	20.076	181.85	0.701	0.533	8.676416696964214
2021/5/29	6565	1809926	5712.286	50262	162	151.0	6569.572	23.829	20.734	182.438	0.588	0.548	8.789660098061537
2021/5/30	6115	1816041	5831.571	50404	142	153.714	6591.768	22.196	21.167	182.954	0.515	0.558	8.718663567048953
2021/5/31	5662	1821703	5796.571	50578	174	160.429	6612.32	20.552	21.04	183.585	0.632	0.582	8.641709066113805
2021/6/1	4824	1826527	5762.857	50723	145	156.571	6629.83	17.51	20.918	184.112	0.526	0.568	8.481566013773087
2021/6/2	5246	1831773	5793.143	50908	185	162.429	6648.871	19.042	21.028	184.783	0.672	0.59	8.565411763686711
2021/6/3	5353	1837126	5661.0	51095	187	169.714	6668.301	19.43	20.548	185.462	0.679	0.616	8.585599224080298
2021/6/4	6486	1843612	5750.143	51296	201	170.857	6691.844	23.543	20.872	186.191	0.73	0.62	8.777555453213054
2021/6/5	6594	1850206	5754.286	51449	153	169.571	6715.778	23.935	20.887	186.747	0.555	0.616	8.794067065151415
2021/6/6	5832	1856038	5713.857	51612	163	172.571	6736.947	21.169	20.74	187.338	0.592	0.626	8.671286726753637
2021/6/7	6993	1863031	5904.0	51803	191	175.0	6762.33	25.383	21.43	188.032	0.693	0.635	8.852807917623322
2021/6/8	6294	1869325	6114.0	51992	189	181.286	6785.176	22.846	22.192	188.718	0.686	0.658	8.747510946478448
2021/6/9	7725	1877050	6468.143	52162	170	179.143	6813.215	28.04	23.478	189.335	0.617	0.65	8.952346543226227
2021/6/10	8892	1885942	6973.714	52373	211	182.571	6845.491	32.276	25.313	190.101	0.766	0.663	9.09301972939964
2021/6/11	8083	1894025	7201.857	52566	193	181.429	6874.83	29.339	26.141	190.801	0.701	0.659	8.997642078523512
2021/6/12	7465	1901490	7326.286	52730	164	183.0	6901.926	27.096	26.593	191.397	0.595	0.664	8.91811465947453
2021/6/13	9868	1911358	7902.857	52879	149	181.0	6937.745	35.818	28.685	191.937	0.541	0.657	9.197153810172006
2021/6/14	8189	1919547	8073.714	53116	237	187.571	6967.469	29.724	29.306	192.798	0.86	0.681	9.010669176847115
2021/6/15	8161	1927708	8340.429	53280	164	184.0	6997.091	29.622	30.274	193.393	0.595	0.668	9.00724451596575
2021/6/16	9944	1937652	8657.429	53476	196	187.714	7033.185	36.094	31.424	194.104	0.711	0.681	9.204825191288073
2021/6/17	12624	1950276	9190.571	53753	277	197.143	7079.007	45.822	33.359	195.11	1.005	0.716	9.44343425414356
2021/6/18	12990	1963266	9891.571	54043	290	211.0	7126.158	47.15	35.904	196.162	1.053	0.766	9.472012088995733
2021/6/19	12906	1976172	10668.857	54291	248	223.0	7173.003	46.846	38.725	197.063	0.9	0.809	9.465525078835187
2021/6/20	13737	1989909	11221.571	54662	371	254.714	7222.865	49.862	40.731	198.409	1.347	0.925	9.527920994773826
2021/6/21	14536	2004445	12128.286	54956	294	262.857	7275.627	52.762	44.023	199.476	1.067	0.954	9.584452402426324
2021/6/22	13668	2018113	12915.0	55291	335	287.286	7325.238	49.611	46.878	200.692	1.216	1.043	9.522885774152652
2021/6/23	15308	2033421	13681.286	55594	303	302.571	7380.802	55.564	49.66	201.792	1.1	1.098	9.63619616973208
2021/6/24	20574	2053995	14817.0	55949	355	313.714	7455.481	74.678	53.782	203.081	1.289	1.139	9.93183202554527
2021/6/25	18872	2072867	15657.286	56371	422	332.571	7523.981	68.501	56.832	204.612	1.532	1.207	9.84548760823814
2021/6/26	21095	2093962	16827.143	56729	358	348.286	7600.551	76.569	61.078	205.912	1.299	1.264	9.956838728033123
2021/6/27	21342	2115304	17913.571	57138	409	353.714	7678.017	77.466	65.022	207.396	1.485	1.284	9.968479096043568
2021/6/28	20694	2135998	18793.286	57561	423	372.143	7753.131	75.114	68.215	208.932	1.535	1.351	9.937647404182833
2021/6/29	20467	2156465	19764.571	58024	463	390.429	7827.421	74.29	71.74	210.612	1.681	1.417	9.926617969924981
2021/6/30	21807	2178272	20693.0	58491	467	413.857	7906.575	79.154	75.11	212.307	1.695	1.502	9.990032153936314
2021/7/1	24836	2203108	21301.857	58995	504	435.143	7996.723	90.148	77.32	214.137	1.829	1.579	10.120089755806916
2021/7/2	25830	2228938	22295.857	59534	539	451.857	8090.48	93.756	80.928	216.093	1.956	1.64	10.159330600013353
2021/7/3	27913	2256851	23269.857	60027	493	471.143	8191.797	101.317	84.464	217.883	1.789	1.71	10.236883634068588
2021/7/4	27233	2284084	24111.429	60582	555	492.0	8290.646	98.849	87.518	219.897	2.015	1.786	10.21222147168452
2021/7/5	29745	2313829	25404.429	61140	558	511.286	8398.612	107.967	92.212	221.923	2.025	1.856	10.300449948152544
2021/7/6	31189	2345018	26936.143	61868	728	549.143	8511.821	113.208	97.771	224.565	2.642	1.993	10.347852809601848
2021/7/7	34379	2379397	28732.143	62908	1040	631.0	8636.608	124.787	104.29	228.34	3.775	2.29	10.44523027893684
2021/7/8	38391	2417788	30668.571	63760	852	680.714	8775.957	139.35	111.319	231.433	3.093	2.471	10.555604383538082
2021/7/9	38124	2455912	32424.857	64631	871	728.143	8914.338	138.38	117.694	234.594	3.162	2.643	10.548625513909712
2021/7/10	35094	2491006	33450.714	65457	826	775.714	9041.72	127.382	121.418	237.592	2.998	2.816	10.465813949164522
2021/7/11	36197	2527203	34731.286	66464	1007	840.286	9173.106	131.386	126.066	241.247	3.655	3.05	10.496759147668817
2021/7/12	40427	2567630	36257.286	67355	891	887.857	9319.846	146.74	131.605	244.482	3.234	3.223	10.607277893194553
2021/7/13	47899	2615529	38644.429	68219	864	907.286	9493.707	173.861	140.269	247.618	3.136	3.293	10.776870783399007
2021/7/14	54517	2670046	41521.286	69210	991	900.286	9691.59	197.883	150.712	251.215	3.597	3.268	10.906286201351834
2021/7/15	56757	2726803	44145.0	70192	982	918.857	9897.603	206.014	160.235	254.779	3.564	3.335	10.946551894571426
2021/7/16	54000	2780803	46413.0	71397	1205	966.571	10093.61	196.006	168.467	259.153	4.374	3.508	10.896757843893464
2021/7/17	51952	2832755	48821.286	72489	1092	1004.571	10282.182	188.573	177.209	263.117	3.964	3.646	10.858094742694487
2021/7/18	44721	2877476	50039.0	73582	1093	1016.857	10444.508	162.326	181.629	267.084	3.967	3.691	10.708220829548091
2021/7/19	34257	2911733	49157.571	74920	1338	1080.714	10568.852	124.344	178.43	271.941	4.857	3.923	10.44167539305793
2021/7/20	38325	2950058	47789.857	76200	1280	1140.143	10707.962	139.11	173.465	276.587	4.646	4.138	10.55388379602844
2021/7/21	33772	2983830	44826.286	77583	1383	1196.143	10830.546	122.584	162.708	281.607	5.02	4.342	10.427416945679095
2021/7/22	49509	3033339	43790.857	79032	1449	1262.857	11010.251	179.705	158.95	286.866	5.26	4.584	10.80992994835547
2021/7/23	49071	3082410	43086.714	80598	1566	1314.429	11188.366	178.115	156.394	292.55	5.684	4.771	10.801043886354032
2021/7/24	45416	3127826	42153.0	82013	1415	1360.571	11353.215	164.849	153.005	297.686	5.136	4.939	10.723641763279987
2021/7/25	38679	3166505	41289.857	83279	1266	1385.286	11493.61	140.395	149.872	302.282	4.595	5.028	10.56307794956723
2021/7/26	28228	3194733	40428.571	84766	1487	1406.571	11596.07	102.46	146.745	307.679	5.397	5.105	10.248105097311578
2021/7/27	45203	3239936	41411.143	86835	2069	1519.286	11760.146	164.075	150.312	315.189	7.51	5.515	10.71894085748004
2021/7/28	47791	3287727	43413.857	88659	1824	1582.286	11933.615	173.469	157.581	321.81	6.621	5.743	10.77461354045589
2021/7/29	43479	3331206	42552.429	90552	1893	1645.714	12091.433	157.818	154.455	328.681	6.871	5.974	10.680056341235145
2021/7/30	41168	3372374	41423.429	92311	1759	1673.286	12240.862	149.429	150.357	335.066	6.385	6.074	10.625440824937742
2021/7/31	37284	3409658	40261.714	94119	1808	1729.429	12376.194	135.331	146.14	341.628	6.563	6.277	10.526346379977895
2021/8/1	30738	3440396	39127.286	95723	1604	1777.714	12487.765	111.571	142.022	347.45	5.822	6.453	10.333287485659087
2021/8/2	22404	3462800	38295.286	97291	1568	1789.286	12569.086	81.321	139.002	353.142	5.691	6.495	10.017039427220244
2021/8/3	33900	3496700	36680.571	98889	1598	1722.0	12692.134	123.048	133.141	358.942	5.8	6.25	10.431199791458543
2021/8/4	35867	3532567	34977.143	100636	1747	1711.0	12822.322	130.188	126.958	365.283	6.341	6.21	10.487600812071937
2021/8/5	35764	3568331	33875.0	102375	1739	1689.0	12952.136	129.814	122.958	371.595	6.312	6.131	10.484725040542484
2021/8/6	39532	3607863	33641.286	104010	1635	1671.286	13095.628	143.491	122.109	377.53	5.935	6.066	10.584891045138901
2021/8/7	31753	3639616	32851.143	105598	1588	1639.857	13210.883	115.255	119.241	383.294	5.764	5.952	10.365773980637456
2021/8/8	26415	3666031	32233.571	107096	1498	1624.714	13306.763	95.88	117.0	388.731	5.437	5.897	10.181725166159909
2021/8/9	20709	3686740	31991.429	108571	1475	1611.429	13381.931	75.168	116.121	394.085	5.354	5.849	9.938371954389629
2021/8/10	32081	3718821	31731.571	110619	2048	1675.714	13498.377	116.446	115.178	401.519	7.434	6.082	10.376050404176786
2021/8/11	30625	3749446	30982.714	112198	1579	1651.714	13609.538	111.161	112.459	407.25	5.731	5.995	10.329604600375152
2021/8/12	24709	3774155	29403.429	113664	1466	1612.714	13699.225	89.687	106.727	412.571	5.321	5.854	10.114963298982655
2021/8/13	30788	3804943	28154.286	115096	1432	1583.714	13810.978	111.753	102.193	417.769	5.198	5.748	10.334912762313824
2021/8/14	28598	3833541	27703.571	116366	1270	1538.286	13914.781	103.803	100.557	422.379	4.61	5.584	10.261127031161687
2021/8/15	20813	3854354	26903.286	117588	1222	1498.857	13990.327	75.546	97.652	426.815	4.436	5.44	9.943381116197804
2021/8/16	17384	3871738	26428.286	118833	1245	1466.0	14053.427	63.1	95.928	431.334	4.519	5.321	9.763363044441961
2021/8/17	20741	3892479	24808.286	120013	1180	1342.0	14128.711	75.285	90.048	435.617	4.283	4.871	9.93991590914968
2021/8/18	15768	3908247	22685.857	121141	1128	1277.571	14185.945	57.234	82.344	439.711	4.094	4.637	9.665801266405586
2021/8/19	22053	3930300	22306.429	122633	1492	1281.286	14265.992	80.047	80.967	445.127	5.416	4.651	10.001249270318624
2021/8/20	20004	3950304	20765.857	123981	1348	1269.286	14338.602	72.609	75.375	450.02	4.893	4.607	9.903737521291335
2021/8/21	16744	3967048	19072.429	125342	1361	1282.286	14399.378	60.776	69.228	454.96	4.94	4.654	9.725854985228304
2021/8/22	12408	3979456	17871.714	126372	1030	1254.857	14444.416	45.038	64.87	458.698	3.739	4.555	9.42617729477462
2021/8/23	9604	3989060	16760.286	127214	842	1197.286	14479.276	34.86	60.836	461.755	3.056	4.346	9.170039075202657
2021/8/24	19106	4008166	16526.714	128252	1038	1177.0	14548.626	69.35	59.988	465.522	3.768	4.272	9.857810039039475
2021/8/25	18671	4026837	16941.429	129293	1041	1164.571	14616.397	67.771	61.493	469.301	3.779	4.227	9.834780354526337
2021/8/26	16899	4043736	16205.143	130182	889	1078.429	14677.736	61.339	58.821	472.528	3.227	3.914	9.735068900911164
2021/8/27	12618	4056354	15150.0	130781	599	971.429	14723.536	45.8	54.991	474.702	2.174	3.526	9.44295889365291
2021/8/28	10050	4066404	14193.714	131372	591	861.429	14760.015	36.479	51.52	476.847	2.145	3.127	9.21542741102474
2021/8/29	7427	4073831	13482.143	131923	551	793.0	14786.973	26.958	48.937	478.847	2.0	2.878	8.913011922472595
2021/8/30	5436	4079267	12886.714	132491	568	753.857	14806.705	19.731	46.776	480.909	2.062	2.736	8.60098271714592
2021/8/31	10534	4089801	11662.143	133023	532	681.571	14844.94	38.236	42.331	482.84	1.931	2.474	9.262458326238288
2021/9/1	10337	4100138	10471.571	133676	653	626.143	14882.461	37.521	38.009	485.21	2.37	2.273	9.243581705755984
2021/9/2	8955	4109093	9336.714	134356	680	596.286	14914.965	32.504	33.89	487.678	2.468	2.164	9.100078977718645
2021/9/3	7797	4116890	8648.0	134930	574	592.714	14943.266	28.301	31.39	489.762	2.083	2.151	8.961622569542543
2021/9/4	6727	4123617	8173.286	135469	539	585.286	14967.684	24.417	29.667	491.718	1.956	2.124	8.814033201652784
2021/9/5	5403	4129020	7884.143	135861	392	562.571	14987.295	19.612	28.617	493.141	1.423	2.042	8.59489469908009
2021/9/6	4413	4133433	7738.0	136473	612	568.857	15003.313	16.018	28.087	495.362	2.221	2.065	8.392536586816682
2021/9/7	7201	4140634	7261.857	137156	683	590.429	15029.451	26.138	26.359	497.841	2.479	2.143	8.882114044208821
2021/9/8	6731	4147365	6746.714	137782	626	586.571	15053.883	24.432	24.489	500.114	2.272	2.129	8.814627555310697
2021/9/9	5990	4153355	6323.143	138116	334	537.143	15075.625	21.742	22.951	501.326	1.212	1.95	8.698013622083925
2021/9/10	5376	4158731	5977.286	138431	315	500.143	15095.139	19.514	21.696	502.469	1.143	1.815	8.589885876809678
2021/9/11	5001	4163732	5730.714	138701	270	461.714	15113.291	18.152	20.801	503.449	0.98	1.676	8.517593111437565
2021/9/12	3779	4167511	5498.714	138889	188	432.571	15127.008	13.717	19.959	504.132	0.682	1.57	8.237479288613633
2021/9/13	2577	4170088	5236.429	139165	276	384.571	15136.362	9.354	19.007	505.134	1.002	1.396	7.8547691834991324
2021/9/14	4128	4174216	4797.429	139415	250	322.714	15151.345	14.984	17.413	506.041	0.907	1.171	8.32579052588609
2021/9/15	3948	4178164	4399.857	139682	267	271.429	15165.676	14.33	15.97	507.01	0.969	0.985	8.281217661286648
2021/9/16	3145	4181309	3993.429	139919	237	257.571	15177.091	11.416	14.495	507.87	0.86	0.935	8.053887083618223
2021/9/17	3835	4185144	3773.286	140138	219	243.857	15191.011	13.92	13.696	508.665	0.795	0.885	8.252185436003328
2021/9/18	3385	4188529	3542.429	140323	185	231.714	15203.298	12.287	12.858	509.337	0.672	0.841	8.12740456269308
2021/9/19	2234	4190763	3321.714	140468	145	225.571	15211.407	8.109	12.057	509.863	0.526	0.819	7.711996507047669
2021/9/20	1932	4192695	3229.571	140634	166	209.857	15218.419	7.013	11.723	510.466	0.603	0.762	7.566828479208331
2021/9/21	3263	4195958	3106.0	140805	171	198.571	15230.263	11.844	11.274	511.086	0.621	0.721	8.090708716083997
2021/9/22	2720	4198678	2930.571	140954	149	181.714	15240.136	9.873	10.637	511.627	0.541	0.66	7.908754738783246
2021/9/23	2881	4201559	2892.857	141114	160	170.714	15250.593	10.457	10.5	512.208	0.581	0.62	7.966239776559467
2021/9/24	2557	4204116	2710.286	141258	144	160.0	15259.875	9.281	9.838	512.731	0.523	0.581	7.8469809821387875
2021/9/25	2137	4206253	2532.0	141381	123	151.143	15267.632	7.757	9.191	513.177	0.446	0.549	7.6676260915849905
2021/9/26	1760	4208013	2464.286	141467	86	142.714	15274.02	6.388	8.945	513.489	0.312	0.518	7.473637108496206
2021/9/27	1390	4209403	2386.857	141585	118	135.857	15279.065	5.045	8.664	513.918	0.428	0.493	7.237778191923443
2021/9/28	2057	4211460	2214.571	141709	124	129.143	15286.532	7.466	8.038	514.368	0.45	0.469	7.629489916393995
2021/9/29	1954	4213414	2105.143	141826	117	124.571	15293.624	7.093	7.641	514.792	0.425	0.452	7.5781454724194655
2021/9/30	1690	4215104	1935.0	141939	113	117.857	15299.758	6.134	7.024	515.203	0.41	0.428	7.43307534889858
2021/10/1	1624	4216728	1801.714	142026	87	109.714	15305.653	5.895	6.54	515.518	0.316	0.398	7.393263094763838
2021/10/2	1414	4218142	1698.429	142115	89	104.857	15310.786	5.132	6.165	515.841	0.323	0.381	7.254884810077337
2021/10/3	1142	4219284	1610.143	142173	58	100.857	15314.931	4.145	5.844	516.052	0.211	0.366	7.04141166379481
2021/10/4	922	4220206	1543.286	142261	88	96.571	15318.277	3.347	5.602	516.371	0.319	0.351	6.827629234502852
2021/10/5	1404	4221610	1450.0	142338	77	89.857	15323.374	5.096	5.263	516.651	0.279	0.326	7.247792581767846
2021/10/6	1484	4223094	1382.857	142413	75	83.857	15328.76	5.387	5.019	516.923	0.272	0.304	7.303170051236799
2021/10/7	1393	4224487	1340.429	142494	81	79.286	15333.816	5.056	4.865	517.217	0.294	0.288	7.239932591320469
2021/10/8	1384	4225871	1306.143	142560	66	76.286	15338.84	5.024	4.741	517.457	0.24	0.277	7.233455418621439
2021/10/9	1167	4227038	1270.857	142612	52	71.0	15343.076	4.236	4.613	517.645	0.189	0.258	7.0630481633881725
2021/10/10	894	4227932	1235.429	142651	39	68.286	15346.321	3.245	4.484	517.787	0.142	0.248	6.796823718274855
2021/10/11	620	4228552	1192.286	142716	65	65.0	15348.571	2.25	4.328	518.023	0.236	0.236	6.431331081933479
2021/10/12	1261	4229813	1171.857	142763	47	60.714	15353.148	4.577	4.254	518.193	0.171	0.22	7.140453043101158
2021/10/13	1233	4231046	1136.0	142811	48	56.857	15357.624	4.475	4.123	518.368	0.174	0.206	7.118016204465333
2021/10/14	1053	4232099	1087.429	142848	37	50.571	15361.446	3.822	3.947	518.502	0.134	0.184	6.960347729101308
2021/10/15	915	4233014	1020.429	142889	41	47.0	15364.767	3.321	3.704	518.651	0.149	0.171	6.82001636467413
2021/10/16	997	4234011	996.143	142933	44	45.857	15368.386	3.619	3.616	518.811	0.16	0.166	6.905753276311464
2021/10/17	747	4234758	975.143	142952	19	43.0	15371.097	2.711	3.54	518.88	0.069	0.156	6.617402977974477
2021/10/18	626	4235384	976.0	142999	47	40.429	15373.37	2.272	3.543	519.05	0.171	0.147	6.44094654063292
2021/10/19	903	4236287	924.857	143049	50	40.857	15376.647	3.278	3.357	519.232	0.181	0.148	6.806829360392176
2021/10/20	914	4237201	879.286	143077	28	38.0	15379.965	3.318	3.192	519.333	0.102	0.138	6.818924065275521
2021/10/21	633	4237834	819.286	143120	43	38.857	15382.263	2.298	2.974	519.489	0.156	0.141	6.452048954437226
2021/10/22	760	4238594	797.143	143153	33	37.714	15385.021	2.759	2.893	519.609	0.12	0.137	6.634633357861686
2021/10/23	802	4239396	769.286	143176	23	34.714	15387.932	2.911	2.792	519.693	0.083	0.126	6.688354713946762
2021/10/24	623	4240019	751.571	143205	29	36.143	15390.194	2.261	2.728	519.798	0.105	0.131	6.436150368369427
2021/10/25	460	4240479	727.857	143235	30	33.714	15391.863	1.67	2.642	519.907	0.109	0.122	6.133398042996649
2021/10/26	611	4241090	686.143	143270	35	31.571	15394.081	2.218	2.491	520.034	0.127	0.115	6.416732282512326
2021/10/27	719	4241809	658.286	143299	29	31.714	15396.691	2.61	2.389	520.139	0.105	0.115	6.579251212010101
2021/10/28	723	4242532	671.143	143333	34	30.429	15399.315	2.624	2.436	520.262	0.123	0.11	6.584791392385716
2021/10/29	683	4243215	660.143	143361	28	29.714	15401.794	2.479	2.396	520.364	0.102	0.108	6.52795791762255
2021/10/30	620	4243835	634.143	143388	27	30.286	15404.045	2.25	2.302	520.462	0.098	0.11	6.431331081933479
2021/10/31	523	4244358	619.857	143405	17	28.571	15405.943	1.898	2.25	520.524	0.062	0.104	6.261491684321042
2021/11/1	403	4244761	611.714	143423	18	26.857	15407.406	1.463	2.22	520.589	0.065	0.097	6.00141487796115
2021/11/2	612	4245373	611.857	143457	34	26.714	15409.627	2.221	2.221	520.713	0.123	0.097	6.418364935936212
2021/11/3	801	4246174	623.571	143481	24	26.0	15412.535	2.907	2.263	520.8	0.087	0.094	6.687108607866514
2021/11/4	628	4246802	610.0	143500	19	23.857	15414.814	2.279	2.214	520.869	0.069	0.087	6.44413125670044
2021/11/5	518	4247320	586.429	143519	19	22.571	15416.694	1.88	2.129	520.938	0.069	0.082	6.251903883165888
2021/11/6	401	4247721	555.143	143534	15	20.857	15418.15	1.456	2.015	520.992	0.054	0.076	5.996452088619021
2021/11/7	444	4248165	543.857	143545	11	20.0	15419.761	1.612	1.974	521.032	0.04	0.073	6.09807428216624
2021/11/8	244	4248409	521.143	143557	12	19.143	15420.647	0.886	1.892	521.075	0.044	0.069	5.5012582105447265
2021/11/9	434	4248843	495.714	143578	21	17.286	15422.222	1.575	1.799	521.152	0.076	0.063	6.075346031088684
2021/11/10	480	4249323	449.857	143592	14	15.857	15423.965	1.742	1.633	521.203	0.051	0.058	6.175867270105761
2021/11/11	435	4249758	422.286	143608	16	15.429	15425.544	1.579	1.533	521.261	0.058	0.056	6.077642243349034
2021/11/12	399	4250157	405.286	143628	20	15.571	15426.992	1.448	1.471	521.333	0.073	0.057	5.991464547107982
2021/11/13	359	4250516	399.286	143644	16	15.714	15428.295	1.303	1.449	521.391	0.058	0.057	5.886104031450156
2021/11/14	339	4250855	384.286	143659	15	16.286	15429.525	1.23	1.395	521.446	0.054	0.059	5.828945617610207
2021/11/15	221	4251076	381.0	143670	11	16.143	15430.328	0.802	1.383	521.486	0.04	0.059	5.402677381872279
2021/11/16	347	4251423	368.571	143685	15	15.286	15431.587	1.26	1.338	521.54	0.054	0.055	5.8522024797744745
2021/11/17	522	4251945	374.571	143698	13	15.143	15433.482	1.895	1.36	521.587	0.047	0.055	6.259581464064922
2021/11/18	400	4252345	369.571	143709	11	14.429	15434.934	1.452	1.341	521.627	0.04	0.052	5.993961427306569
2021/11/19	360	4252705	364.0	143714	5	12.286	15436.24	1.307	1.321	521.645	0.018	0.045	5.8888779583328805
2021/11/20	393	4253098	368.857	143728	14	12.0	15437.667	1.426	1.339	521.696	0.051	0.044	5.976350909297934
2021/11/21	314	4253412	365.286	143739	11	11.429	15438.807	1.14	1.326	521.736	0.04	0.041	5.752572638825633
2021/11/22	186	4253598	360.286	143744	5	10.571	15439.482	0.675	1.308	521.754	0.018	0.038	5.231108616854587
2021/11/23	394	4253992	367.0	143753	9	9.714	15440.912	1.43	1.332	521.787	0.033	0.035	5.978885764901122
2021/11/24	451	4254443	356.857	143766	13	9.714	15442.549	1.637	1.295	521.834	0.047	0.035	6.113682179832231
2021/11/25	372	4254815	352.857	143782	16	10.429	15443.899	1.35	1.281	521.892	0.058	0.038	5.921578419643815
2021/11/26	453	4255268	366.143	143796	14	11.714	15445.544	1.644	1.329	521.943	0.051	0.043	6.118097198041347
2021/11/27	404	4255672	367.714	143807	11	11.286	15447.01	1.466	1.335	521.983	0.04	0.041	6.003887067106539
2021/11/28	264	4255936	360.571	143808	1	9.857	15447.968	0.958	1.309	521.987	0.004	0.036	5.579729825986222
2021/11/29	176	4256112	359.143	143819	11	10.714	15448.607	0.639	1.304	522.026	0.04	0.039	5.176149732573829
2021/11/30	297	4256409	345.286	143830	11	11.0	15449.685	1.078	1.253	522.066	0.04	0.04	5.697093486505405
2021/12/1	278	4256687	320.571	143840	10	10.571	15450.694	1.009	1.164	522.103	0.036	0.038	5.631211781821365
2021/12/2	311	4256998	311.857	143850	10	9.714	15451.823	1.129	1.132	522.139	0.036	0.035	5.7430031878094825
2021/12/3	245	4257243	282.143	143858	8	8.857	15452.712	0.889	1.024	522.168	0.029	0.032	5.5053315359323625
2021/12/4	246	4257489	259.571	143863	5	8.0	15453.605	0.893	0.942	522.186	0.018	0.029	5.5093883366279774
2021/12/5	196	4257685	249.857	143867	4	8.429	15454.317	0.711	0.907	522.201	0.015	0.031	5.2832037287379885
2021/12/6	130	4257815	243.286	143876	9	8.143	15454.788	0.472	0.883	522.233	0.033	0.03	4.875197323201151
2021/12/7	261	4258076	238.143	143893	17	9.0	15455.736	0.947	0.864	522.295	0.062	0.033	5.568344503761097
2021/12/8	264	4258340	236.143	143909	16	9.857	15456.694	0.958	0.857	522.353	0.058	0.036	5.579729825986222
2021/12/9	220	4258560	223.143	143918	9	9.714	15457.493	0.799	0.81	522.386	0.033	0.035	5.3981627015177525
2021/12/10	192	4258752	215.571	143923	5	9.286	15458.19	0.697	0.782	522.404	0.018	0.034	5.262690188904886
2021/12/11	228	4258980	213.0	143929	6	9.429	15459.017	0.828	0.773	522.426	0.022	0.034	5.433722003554239
2021/12/12	163	4259143	208.286	143936	7	9.857	15459.609	0.592	0.756	522.451	0.025	0.036	5.099866427824198
2021/12/13	106	4259249	204.857	143948	12	10.286	15459.994	0.385	0.744	522.495	0.044	0.037	4.672828834461906
2021/12/14	190	4259439	194.714	143960	12	9.571	15460.683	0.69	0.707	522.538	0.044	0.035	5.25227342804663
2021/12/15	205	4259644	186.286	143969	9	8.571	15461.427	0.744	0.676	522.571	0.033	0.031	5.327876168789581
2021/12/16	213	4259857	185.286	143979	10	8.714	15462.2	0.773	0.673	522.607	0.036	0.032	5.365976015021851
2021/12/17	291	4260148	199.429	143986	7	9.0	15463.257	1.056	0.724	522.633	0.025	0.033	5.676753802268282
2021/12/18	232	4260380	200.0	143998	12	9.857	15464.099	0.842	0.726	522.676	0.044	0.036	5.4510384535657
2021/12/19	164	4260544	200.143	144002	4	9.429	15464.694	0.595	0.726	522.691	0.015	0.034	5.10594547390058
2021/12/20	133	4260677	204.0	144013	11	9.286	15465.177	0.483	0.74	522.731	0.04	0.034	4.897839799950911
2021/12/21	216	4260893	207.714	144024	11	9.143	15465.961	0.784	0.754	522.771	0.04	0.033	5.37989735354046
2021/12/22	179	4261072	204.0	144034	10	9.286	15466.611	0.65	0.74	522.807	0.036	0.034	5.19295685089021
2021/12/23	136	4261208	193.0	144042	8	9.0	15467.104	0.494	0.701	522.836	0.029	0.033	4.919980925828125
2021/12/24	204	4261412	180.571	144047	5	8.714	15467.845	0.74	0.655	522.854	0.018	0.032	5.323009979138408
2021/12/25	255	4261667	183.857	144053	6	7.857	15468.77	0.926	0.667	522.876	0.022	0.029	5.545177444479562
2021/12/26	92	4261759	173.571	144055	2	7.571	15469.104	0.334	0.63	522.883	0.007	0.027	4.532599493153255
2021/12/27	120	4261879	171.714	144063	8	7.143	15469.54	0.436	0.623	522.912	0.029	0.026	4.795790545596741
2021/12/28	278	4262157	180.571	144071	8	6.714	15470.549	1.009	0.655	522.941	0.029	0.024	5.631211781821365
2021/12/29	194	4262351	182.714	144081	10	6.714	15471.253	0.704	0.663	522.977	0.036	0.024	5.272999558563747
2021/12/30	189	4262540	190.286	144088	7	6.571	15471.939	0.686	0.691	523.003	0.025	0.024	5.247024072160486
2021/12/31	180	4262720	186.857	144094	6	6.714	15472.592	0.653	0.678	523.025	0.022	0.024	5.198497031265825
2022/1/1	274	4262994	189.571	144096	2	6.143	15473.587	0.995	0.688	523.032	0.007	0.022	5.616771097666571
2022/1/2	174	4263168	201.286	144097	1	6.0	15474.219	0.632	0.731	523.036	0.004	0.022	5.164785973923514
2022/1/3	265	4263433	222.0	144102	5	5.571	15475.18	0.962	0.806	523.054	0.018	0.02	5.583496308781699
2022/1/4	299	4263732	225.0	144105	3	4.857	15476.266	1.085	0.817	523.065	0.011	0.018	5.703782474656201
2022/1/5	404	4264136	255.0	144109	4	4.0	15477.732	1.466	0.926	523.079	0.015	0.015	6.003887067106539
2022/1/6	533	4264669	304.143	144116	7	4.0	15479.667	1.935	1.104	523.105	0.025	0.015	6.280395838960195
2022/1/7	518	4265187	352.429	144121	5	3.857	15481.547	1.88	1.279	523.123	0.018	0.014	6.251903883165888
2022/1/8	479	4265666	381.714	144127	6	4.429	15483.286	1.739	1.386	523.144	0.022	0.016	6.173786103901937
2022/1/9	529	4266195	432.429	144129	2	4.571	15485.206	1.92	1.57	523.152	0.007	0.017	6.272877006546167
2022/1/10	454	4266649	459.429	144136	7	4.857	15486.854	1.648	1.668	523.177	0.025	0.018	6.12029741895095
2022/1/11	802	4267451	531.286	144144	8	5.571	15489.765	2.911	1.928	523.206	0.029	0.02	6.688354713946762
2022/1/12	646	4268097	565.857	144150	6	5.857	15492.11	2.345	2.054	523.228	0.022	0.021	6.4723462945009
2022/1/13	793	4268890	603.0	144155	5	5.571	15494.988	2.878	2.189	523.246	0.018	0.02	6.677083461247135
2022/1/14	850	4269740	650.429	144163	8	6.0	15498.073	3.085	2.361	523.275	0.029	0.022	6.746412128573374
2022/1/15	1054	4270794	732.571	144167	4	5.714	15501.899	3.826	2.659	523.29	0.015	0.021	6.961296045910166
2022/1/16	855	4271649	779.143	144170	3	5.857	15505.002	3.103	2.828	523.301	0.011	0.021	6.752270376141742
2022/1/17	772	4272421	824.571	144174	4	5.429	15507.805	2.802	2.993	523.315	0.015	0.02	6.6502790485874215
2022/1/18	1362	4273783	904.571	144183	9	5.571	15512.748	4.944	3.283	523.348	0.033	0.02	7.217443431696532
2022/1/19	1745	4275528	1061.571	144192	9	6.0	15519.082	6.334	3.853	523.38	0.033	0.022	7.465082736399547
2022/1/20	2116	4277644	1250.571	144199	7	6.286	15526.763	7.681	4.539	523.406	0.025	0.023	7.657755271134865
2022/1/21	2604	4280248	1501.143	144201	2	5.429	15536.215	9.452	5.449	523.413	0.007	0.02	7.865187954187467
2022/1/22	3205	4283453	1808.429	144206	5	5.571	15547.848	11.633	6.564	523.431	0.018	0.02	8.072779333169498
2022/1/23	2925	4286378	2104.143	144220	14	7.143	15558.465	10.617	7.638	523.482	0.051	0.026	7.98139158158007
2022/1/24	2927	4289305	2412.0	144227	7	7.571	15569.089	10.624	8.755	523.507	0.025	0.027	7.982074875081202
2022/1/25	4878	4294183	2914.286	144247	20	9.143	15586.795	17.706	10.578	523.58	0.073	0.033	8.492695559815838
2022/1/26	7010	4301193	3666.429	144254	7	8.857	15612.24	25.445	13.308	523.605	0.025	0.032	8.855235623206967
2022/1/27	8077	4309270	4518.0	144261	7	8.857	15641.557	29.317	16.399	523.631	0.025	0.032	8.996899596123358
2022/1/28	9905	4319175	5561.0	144268	7	9.571	15677.51	35.953	20.185	523.656	0.025	0.035	9.200895913148182
2022/1/29	11588	4330763	6758.571	144285	17	11.286	15719.571	42.062	24.532	523.718	0.062	0.041	9.35781165133439
2022/1/30	12422	4343185	8115.286	144303	18	11.857	15764.66	45.089	29.456	523.783	0.065	0.043	9.427304872213677
2022/1/31	10185	4353370	9152.143	144320	17	13.286	15801.629	36.969	33.22	523.845	0.062	0.048	9.22876950744455
2022/2/1	16021	4369391	10744.0	144348	28	14.429	15859.781	58.152	38.998	523.947	0.102	0.052	9.681718056775061
2022/2/2	17895	4387286	12299.0	144373	25	17.0	15924.735	64.954	44.642	524.037	0.091	0.062	9.792332503169964
2022/2/3	27197	4414483	15030.429	144411	38	21.429	16023.454	98.718	54.557	524.175	0.138	0.078	10.210898720168904
2022/2/4	32211	4446694	18217.0	144453	42	26.429	16140.371	116.918	66.123	524.328	0.152	0.096	10.380094332915435
2022/2/5	33729	4480423	21380.0	144497	44	30.286	16262.799	122.428	77.604	524.487	0.16	0.11	10.426142928055695
2022/2/6	36057	4516480	24756.429	144554	57	35.857	16393.677	130.878	89.86	524.694	0.207	0.13	10.492884032102145
2022/2/7	26121	4542601	27033.0	144636	82	45.143	16488.489	94.813	98.123	524.992	0.298	0.164	10.170533150137466
2022/2/8	37492	4580093	30100.286	144719	83	53.0	16624.576	136.086	109.256	525.293	0.301	0.192	10.531909527867445
2022/2/9	46843	4626936	34235.714	144784	65	58.714	16794.604	170.028	124.267	525.529	0.236	0.213	10.754578211162027
2022/2/10	40618	4667554	36153.0	144858	74	63.857	16942.037	147.433	131.226	525.798	0.269	0.232	10.611991216416763
2022/2/11	40489	4708043	37335.571	144958	100	72.143	17089.002	146.965	135.519	526.161	0.363	0.262	10.608810309026206
2022/2/12	55209	4763252	40404.143	145065	107	81.143	17289.397	200.395	146.657	526.549	0.388	0.295	10.91889937527809
2022/2/13	44526	4807778	41614.0	145176	111	88.857	17451.015	161.618	151.048	526.952	0.403	0.323	10.703851025734117
2022/2/14	36501	4844279	43096.857	145321	145	97.857	17583.504	132.489	156.431	527.478	0.526	0.355	10.505122332589966
2022/2/15	57049	4901328	45890.714	145455	134	105.143	17790.577	207.073	166.572	527.965	0.486	0.382	10.951683355290221
2022/2/16	64718	4966046	48444.286	145622	167	119.714	18025.487	234.91	175.84	528.571	0.606	0.435	11.077810100438713
2022/2/17	63956	5030002	51778.286	145828	206	138.571	18257.631	232.144	187.942	529.319	0.748	0.503	11.065966261532651
2022/2/18	59635	5089637	54513.429	146044	216	155.143	18474.091	216.46	197.87	530.103	0.784	0.563	10.99601469754829
2022/2/19	59384	5149021	55109.857	146202	158	162.429	18689.64	215.549	200.035	530.676	0.573	0.59	10.991796948208341
2022/2/20	48484	5197505	55675.286	146365	163	169.857	18865.625	175.985	202.087	531.268	0.592	0.617	10.789009750738646
2022/2/21	34418	5231923	55377.714	146541	176	174.286	18990.553	124.929	201.007	531.907	0.639	0.633	10.446364016467252
2022/2/22	57491	5289414	55440.857	146798	257	191.857	19199.231	208.678	201.236	532.84	0.933	0.696	10.959401086671122
2022/2/23	61488	5350902	54979.429	147025	227	200.429	19422.417	223.186	199.561	533.663	0.824	0.728	11.026613576008314
2022/2/24	57426	5408328	54046.571	147342	317	216.286	19630.859	208.442	196.175	534.814	1.151	0.785	10.958269854987385
2022/2/25	49447	5457775	52591.143	147586	244	220.286	19810.339	179.48	190.893	535.7	0.886	0.8	10.80867689133911
2022/2/26	46643	5504418	50771.0	147844	258	234.571	19979.641	169.302	184.286	536.636	0.936	0.851	10.750299580640224
2022/2/27	34976	5539394	48841.286	148073	229	244.0	20106.595	126.954	177.281	537.467	0.831	0.886	10.4624459816014
2022/2/28	25054	5564448	47503.571	148335	262	256.286	20197.535	90.94	172.426	538.418	0.951	0.93	10.128828687393824
2022/3/1	24728	5589176	42823.143	148660	325	266.0	20287.291	89.756	155.437	539.598	1.18	0.966	10.115731922981336
2022/3/2	40920	5630096	39884.857	149036	376	287.286	20435.82	148.529	144.772	540.963	1.365	1.043	10.619398657694624
2022/3/3	37259	5667355	37003.857	149268	232	275.143	20571.061	135.241	134.315	541.805	0.842	0.999	10.525675644155578
2022/3/4	26347	5693702	33703.857	149596	328	287.143	20666.694	95.633	122.336	542.996	1.191	1.042	10.179147649760584
2022/3/5	30156	5723858	31348.571	149918	322	296.286	20776.153	109.459	113.787	544.164	1.169	1.075	10.314172347678452
2022/3/6	24867	5748725	29904.429	150172	254	299.857	20866.414	90.261	108.545	545.086	0.922	1.088	10.121337115389228
2022/3/7	21380	5770105	29379.571	150430	258	299.286	20944.018	77.604	106.64	546.023	0.936	1.086	9.97025795616998
2022/3/8	30148	5800253	30153.857	150831	401	310.143	21053.447	109.43	109.451	547.478	1.456	1.126	10.313907034109423
2022/3/9	26336	5826589	28070.429	151135	304	299.857	21149.04	95.593	101.889	548.582	1.103	1.088	10.178730073594318
2022/3/10	21311	5847900	25792.143	151413	278	306.429	21226.394	77.354	93.619	549.591	1.009	1.112	9.967025573340115
2022/3/11	16110	5864010	24329.714	151703	290	301.0	21284.869	58.475	88.311	550.643	1.053	1.093	9.687257547490987
2022/3/12	14900	5878910	22150.286	151951	248	290.429	21338.952	54.083	80.4	551.544	0.9	1.054	9.60918360377546
2022/3/13	11585	5890495	20252.857	152166	215	284.857	21381.003	42.051	73.513	552.324	0.78	1.034	9.35755275165657
2022/3/14	9629	5900124	18574.143	152437	271	286.714	21415.954	34.951	67.419	553.308	0.984	1.041	9.172638504792172
2022/3/15	14408	5914532	16325.571	152745	308	273.429	21468.251	52.297	59.258	554.426	1.118	0.992	9.575608290332934
2022/3/16	13018	5927550	14423.0	152975	230	262.857	21515.503	47.252	52.352	555.26	0.835	0.954	9.474165107897397
2022/3/17	11532	5939082	13026.0	153212	237	257.0	21557.361	41.858	47.281	556.121	0.86	0.933	9.352967770225938
2022/3/18	9528	5948610	12085.714	153411	199	244.0	21591.945	34.584	43.868	556.843	0.722	0.886	9.162095059348188
2022/3/19	7951	5956561	11093.0	153599	188	235.429	21620.806	28.86	40.265	557.525	0.682	0.855	8.98117874833641
2022/3/20	5922	5962483	10284.0	153738	139	224.571	21642.301	21.495	37.328	558.03	0.505	0.815	8.686598356276965
2022/3/21	4699	5967182	9579.714	153892	154	207.857	21659.357	17.056	34.772	558.589	0.559	0.754	8.45531778769815
2022/3/22	7464	5974646	8587.714	154062	170	188.143	21686.45	27.092	31.171	559.206	0.617	0.683	8.91798070997329
2022/3/23	6376	5981022	7638.857	154221	159	178.0	21709.593	23.143	27.727	559.783	0.577	0.646	8.760453046315272
2022/3/24	5808	5986830	6821.143	154343	122	161.571	21730.674	21.082	24.759	560.226	0.443	0.586	8.667163717992532
2022/3/25	4857	5991687	6153.857	154463	120	150.286	21748.304	17.63	22.337	560.662	0.436	0.545	8.488382109562117
2022/3/26	4189	5995876	5616.429	154570	107	138.714	21763.509	15.205	20.386	561.05	0.388	0.503	8.340456012916183
2022/3/27	3077	5998953	5210.0	154670	100	133.143	21774.678	11.169	18.911	561.413	0.363	0.483	8.032035314398824
2022/3/28	2798	6001751	4938.429	154774	104	126.0	21784.834	10.156	17.925	561.79	0.377	0.457	7.937017489515453
2022/3/29	3895	6005646	4428.571	154882	108	117.143	21798.972	14.138	16.075	562.182	0.392	0.425	8.267705664762426
2022/3/30	3840	6009486	4066.286	155000	118	111.286	21812.91	13.938	14.76	562.611	0.428	0.404	8.253488028345904
2022/3/31	3332	6012818	3712.571	155089	89	106.571	21825.004	12.094	13.476	562.934	0.323	0.387	8.111628078307739
2022/4/1	2930	6015748	3437.286	155164	75	100.143	21835.639	10.635	12.476	563.206	0.272	0.363	7.983098940710892
2022/4/2	2300	6018048	3167.429	155241	77	95.857	21843.988	8.348	11.497	563.485	0.279	0.348	7.741099090035366
2022/4/3	1933	6019981	3004.0	155288	47	88.286	21851.004	7.016	10.904	563.656	0.171	0.32	7.56734567601324
2022/4/4	1661	6021642	2841.571	155349	61	82.143	21857.033	6.029	10.314	563.877	0.221	0.298	7.415776975415393
2022/4/5	2282	6023924	2611.143	155421	72	77.0	21865.316	8.283	9.478	564.139	0.261	0.279	7.733245646529795
2022/4/6	2400	6026324	2405.429	155464	43	66.286	21874.028	8.711	8.731	564.295	0.156	0.241	7.783640596221253
2022/4/7	2089	6028413	2227.857	155509	45	60.0	21881.61	7.583	8.087	564.458	0.163	0.218	7.644919344958857
2022/4/8	1755	6030168	2060.0	155556	47	56.0	21887.98	6.37	7.477	564.629	0.171	0.203	7.470793774195061
2022/4/9	1468	6031636	1941.143	155597	41	50.857	21893.309	5.328	7.046	564.778	0.149	0.185	7.292337176173877
2022/4/10	1071	6032707	1818.0	155626	29	48.286	21897.196	3.887	6.599	564.883	0.105	0.175	6.977281341630747
2022/4/11	1196	6033903	1751.571	155674	48	46.429	21901.537	4.341	6.358	565.057	0.174	0.169	7.087573705557973
2022/4/12	1455	6035358	1633.429	155717	43	42.286	21906.819	5.281	5.929	565.213	0.156	0.153	7.283448228756631
2022/4/13	1551	6036909	1512.143	155746	29	40.286	21912.448	5.63	5.489	565.318	0.105	0.146	7.3472997007431635
2022/4/14	833	6037742	1332.714	155794	48	40.714	21915.472	3.024	4.837	565.493	0.174	0.148	6.726233402358747
2022/4/15	922	6038664	1213.714	155820	26	37.714	21918.819	3.347	4.405	565.587	0.094	0.137	6.827629234502852
2022/4/16	602	6039266	1090.0	155844	24	35.286	21921.004	2.185	3.956	565.674	0.087	0.128	6.401917196727185
2022/4/17	607	6039873	1023.714	155866	22	34.286	21923.207	2.203	3.716	565.754	0.08	0.124	6.410174881966167
2022/4/18	559	6040432	932.714	155903	37	32.714	21925.236	2.029	3.386	565.888	0.134	0.119	6.327936783729195
2022/4/19	837	6041269	844.429	155937	34	31.429	21928.274	3.038	3.065	566.012	0.123	0.114	6.731018100482083
2022/4/20	741	6042010	728.714	155974	37	32.571	21930.964	2.69	2.645	566.146	0.134	0.118	6.60934924316738
2022/4/21	585	6042595	693.286	156015	41	31.571	21933.087	2.123	2.516	566.295	0.149	0.115	6.373319789577012
2022/4/22	651	6043246	654.571	156040	25	31.429	21935.45	2.363	2.376	566.386	0.091	0.114	6.480044561926653
2022/4/23	522	6043768	643.143	156067	27	31.857	21937.345	1.895	2.334	566.484	0.098	0.116	6.259581464064922
2022/4/24	382	6044150	611.0	156100	33	33.429	21938.731	1.387	2.218	566.603	0.12	0.121	5.948034989180646
2022/4/25	317	6044467	576.429	156133	33	32.857	21939.882	1.151	2.092	566.723	0.12	0.119	5.762051382780177
2022/4/26	576	6045043	539.143	156163	30	32.286	21941.973	2.091	1.957	566.832	0.109	0.117	6.357842266508099
2022/4/27	617	6045660	521.429	156199	36	32.143	21944.212	2.24	1.893	566.963	0.131	0.117	6.42648845745769
2022/4/28	412	6046072	496.714	156217	18	28.857	21945.708	1.495	1.803	567.028	0.065	0.105	6.023447592961032
2022/4/29	395	6046467	460.143	156240	23	28.571	21947.142	1.434	1.67	567.112	0.083	0.104	5.981414211254481
2022/4/30	329	6046796	432.571	156257	17	27.143	21948.336	1.194	1.57	567.173	0.062	0.099	5.799092654460526
2022/5/1	244	6047040	412.857	156273	16	24.714	21949.221	0.886	1.499	567.231	0.058	0.09	5.5012582105447265
2022/5/2	168	6047208	391.571	156287	14	22.0	21949.831	0.61	1.421	567.282	0.051	0.08	5.1298987149230735
2022/5/3	107	6047315	324.571	156305	18	20.286	21950.22	0.388	1.178	567.348	0.065	0.074	4.68213122712422
2022/5/4	176	6047491	261.571	156321	16	17.429	21950.858	0.639	0.949	567.406	0.058	0.063	5.176149732573829
2022/5/5	250	6047741	238.429	156340	19	17.571	21951.766	0.907	0.865	567.475	0.069	0.064	5.5254529391317835
2022/5/6	245	6047986	217.0	156357	17	16.714	21952.655	0.889	0.788	567.536	0.062	0.061	5.5053315359323625
2022/5/7	218	6048204	201.143	156371	14	16.286	21953.446	0.791	0.73	567.587	0.051	0.059	5.389071729816501
2022/5/8	227	6048431	198.714	156381	10	15.429	21954.27	0.824	0.721	567.623	0.036	0.056	5.42934562895444
2022/5/9	254	6048685	211.0	156396	15	15.571	21955.192	0.922	0.766	567.678	0.054	0.057	5.541263545158426
2022/5/10	456	6049141	260.857	156416	20	15.857	21956.848	1.655	0.947	567.75	0.073	0.058	6.124683390894204
2022/5/11	400	6049541	292.857	156424	8	14.714	21958.299	1.452	1.063	567.779	0.029	0.053	5.993961427306569
2022/5/12	335	6049876	305.0	156438	14	14.0	21959.515	1.216	1.107	567.83	0.051	0.051	5.817111159963204
2022/5/13	335	6050211	317.857	156448	10	13.0	21960.731	1.216	1.154	567.867	0.036	0.047	5.817111159963204
2022/5/14	308	6050519	330.714	156453	5	11.714	21961.849	1.118	1.2	567.885	0.018	0.043	5.733341276897745
2022/5/15	257	6050776	335.0	156458	5	11.0	21962.782	0.933	1.216	567.903	0.018	0.04	5.552959584921617
2022/5/16	182	6050958	324.714	156464	6	9.714	21963.443	0.661	1.179	567.925	0.022	0.035	5.2094861528414205
2022/5/17	247	6051205	294.857	156481	17	9.286	21964.339	0.897	1.07	567.986	0.062	0.034	5.513428746164982
2022/5/18	327	6051532	284.429	156498	17	10.571	21965.526	1.187	1.032	568.048	0.062	0.038	5.793013608384143
2022/5/19	318	6051850	282.0	156510	12	10.286	21966.68	1.154	1.024	568.092	0.044	0.037	5.765191102784844
2022/5/20	250	6052100	269.857	156513	3	9.286	21967.588	0.907	0.98	568.102	0.011	0.034	5.5254529391317835
2022/5/21	263	6052363	263.429	156519	6	9.429	21968.543	0.955	0.956	568.124	0.022	0.034	5.575949103146316
2022/5/22	227	6052590	259.143	156522	3	9.143	21969.367	0.824	0.941	568.135	0.011	0.033	5.42934562895444
2022/5/23	174	6052764	258.0	156534	12	10.0	21969.998	0.632	0.936	568.179	0.044	0.036	5.164785973923514
2022/5/24	345	6053109	272.0	156548	14	9.571	21971.25	1.252	0.987	568.23	0.051	0.035	5.846438775057724
2022/5/25	315	6053424	270.286	156553	5	7.857	21972.394	1.143	0.981	568.248	0.018	0.029	5.755742213586912
2022/5/26	246	6053670	260.0	156556	3	6.571	21973.287	0.893	0.944	568.259	0.011	0.024	5.5093883366279774
2022/5/27	224	6053894	256.286	156565	9	7.429	21974.1	0.813	0.93	568.291	0.033	0.027	5.41610040220442
2022/5/28	279	6054173	258.571	156573	8	7.714	21975.112	1.013	0.939	568.32	0.029	0.028	5.634789603169249
2022/5/29	242	6054415	260.714	156574	1	7.429	21975.991	0.878	0.946	568.324	0.004	0.027	5.493061443340548
2022/5/30	218	6054633	267.0	156586	12	7.429	21976.782	0.791	0.969	568.367	0.044	0.027	5.389071729816501
2022/5/31	340	6054973	266.286	156591	5	6.143	21978.016	1.234	0.967	568.386	0.018	0.022	5.831882477283517
2022/6/1	368	6055341	273.857	156594	3	5.857	21979.352	1.336	0.994	568.397	0.011	0.021	5.910796644040527
2022/6/2	304	6055645	282.143	156600	6	6.286	21980.455	1.103	1.024	568.418	0.022	0.023	5.720311776607412
2022/6/3	372	6056017	303.286	156604	4	5.571	21981.806	1.35	1.101	568.433	0.015	0.02	5.921578419643815
2022/6/4	395	6056412	319.857	156610	6	5.286	21983.239	1.434	1.161	568.455	0.022	0.019	5.981414211254481
2022/6/5	388	6056800	340.714	156615	5	5.857	21984.648	1.408	1.237	568.473	0.018	0.021	5.963579343618446
2022/6/6	342	6057142	358.429	156622	7	5.143	21985.889	1.241	1.301	568.498	0.025	0.019	5.8377304471659395
2022/6/7	518	6057660	383.857	156624	2	4.714	21987.769	1.88	1.393	568.505	0.007	0.017	6.251903883165888
2022/6/8	520	6058180	405.571	156628	4	4.857	21989.657	1.887	1.472	568.52	0.015	0.018	6.255750041753367
2022/6/9	556	6058736	441.571	156635	7	5.0	21991.675	2.018	1.603	568.545	0.025	0.018	6.322565239927284
2022/6/10	627	6059363	478.0	156638	3	4.857	21993.951	2.276	1.735	568.556	0.011	0.018	6.4425401664681985
2022/6/11	574	6059937	503.571	156641	3	4.429	21996.034	2.083	1.828	568.567	0.011	0.016	6.354370040797351
2022/6/12	551	6060488	526.857	156643	2	4.0	21998.034	2.0	1.912	568.574	0.007	0.015	6.313548046277095
2022/6/13	591	6061079	562.429	156652	9	4.286	22000.179	2.145	2.041	568.607	0.033	0.016	6.3835066348840055
2022/6/14	930	6062009	621.286	156662	10	5.429	22003.555	3.376	2.255	568.643	0.036	0.02	6.836259277277067
2022/6/15	1242	6063251	724.429	156670	8	6.0	22008.063	4.508	2.629	568.672	0.029	0.022	7.125283091510711
2022/6/16	1173	6064424	812.571	156673	3	5.429	22012.321	4.258	2.949	568.683	0.011	0.02	7.068172000388041
2022/6/17	1220	6065644	897.286	156679	6	5.857	22016.749	4.428	3.257	568.705	0.022	0.021	7.107425474110705
2022/6/18	1264	6066908	995.857	156684	5	6.143	22021.337	4.588	3.615	568.723	0.018	0.022	7.14282740116162
2022/6/19	1167	6068075	1083.857	156687	3	6.286	22025.573	4.236	3.934	568.734	0.011	0.023	7.0630481633881725
2022/6/20	1180	6069255	1168.0	156695	8	6.143	22029.856	4.283	4.24	568.763	0.029	0.022	7.074116816197362
2022/6/21	1678	6070933	1274.857	156700	5	5.429	22035.947	6.091	4.627	568.781	0.018	0.02	7.425953657077541
2022/6/22	1985	6072918	1381.0	156702	2	4.571	22043.152	7.205	5.013	568.789	0.007	0.017	7.593877844605117
2022/6/23	1907	6074825	1485.857	156706	4	4.714	22050.074	6.922	5.393	568.803	0.015	0.017	7.553810852008231
2022/6/24	2069	6076894	1607.143	156711	5	4.571	22057.584	7.51	5.834	568.821	0.018	0.017	7.635303886259415
2022/6/25	1831	6078725	1688.143	156714	3	4.286	22064.23	6.646	6.128	568.832	0.011	0.016	7.513163545234075
2022/6/26	1726	6080451	1768.0	156717	3	4.286	22070.495	6.265	6.417	568.843	0.011	0.016	7.454141078146678
2022/6/27	1445	6081896	1805.857	156726	9	4.429	22075.74	5.245	6.555	568.876	0.033	0.016	7.276556402718709
2022/6/28	2167	6084063	1875.714	156728	2	4.0	22083.606	7.866	6.808	568.883	0.007	0.015	7.681560362559536
2022/6/29	2149	6086212	1899.143	156731	3	4.143	22091.406	7.8	6.893	568.894	0.011	0.015	7.673223121121708
2022/6/30	2248	6088460	1947.857	156737	6	4.429	22099.566	8.16	7.07	568.916	0.022	0.016	7.718240951959316
2022/7/1	2049	6090509	1945.0	156740	3	4.143	22107.003	7.437	7.06	568.926	0.011	0.015	7.6255950721324535
2022/7/2	1794	6092303	1939.714	156745	5	4.429	22113.515	6.512	7.041	568.945	0.018	0.016	7.492760300922379
2022/7/3	1614	6093917	1923.714	156749	4	4.571	22119.373	5.858	6.983	568.959	0.015	0.017	7.387090235656757
2022/7/4	1434	6095351	1922.143	156758	9	4.571	22124.578	5.205	6.977	568.992	0.033	0.017	7.268920128193721
2022/7/5	2577	6097928	1980.714	156766	8	5.429	22133.932	9.354	7.189	569.021	0.029	0.02	7.8547691834991324
2022/7/6	2743	6100671	2065.571	156770	4	5.571	22143.888	9.956	7.498	569.035	0.015	0.02	7.917171988845776
2022/7/7	2881	6103552	2156.0	156776	6	5.571	22154.346	10.457	7.826	569.057	0.022	0.02	7.966239776559467
2022/7/8	2472	6106024	2216.429	156781	5	5.857	22163.318	8.973	8.045	569.075	0.018	0.021	7.813187267521416
2022/7/9	2705	6108729	2346.571	156785	4	5.714	22173.137	9.818	8.517	569.09	0.015	0.021	7.903226808730733
2022/7/10	2576	6111305	2484.0	156791	6	6.0	22182.487	9.35	9.016	569.112	0.022	0.022	7.854381210652365
2022/7/11	1681	6112986	2519.286	156798	7	5.714	22188.589	6.102	9.144	569.137	0.025	0.021	7.427738840532893
2022/7/12	3361	6116347	2631.286	156806	8	5.714	22200.788	12.2	9.551	569.166	0.029	0.021	8.120291313968561
2022/7/13	3822	6120169	2785.429	156818	12	6.857	22214.661	13.873	10.11	569.21	0.044	0.025	8.248790733696412
2022/7/14	3584	6123753	2885.857	156827	9	7.286	22227.67	13.009	10.475	569.242	0.033	0.026	8.18451375303372
2022/7/15	3331	6127084	3008.571	156833	6	7.429	22239.761	12.091	10.92	569.264	0.022	0.027	8.111328003286733
2022/7/16	4329	6131413	3240.571	156839	6	7.714	22255.474	15.713	11.762	569.286	0.022	0.028	8.373322820996535
2022/7/17	3540	6134953	3378.286	156849	10	8.286	22268.323	12.849	12.262	569.322	0.036	0.03	8.172164452111904
2022/7/18	3393	6138346	3622.857	156859	10	8.714	22280.639	12.316	13.15	569.358	0.036	0.032	8.129764445794171
2022/7/19	5085	6143431	3869.143	156865	6	8.429	22299.096	18.457	14.044	569.38	0.022	0.031	8.534246945982064
2022/7/20	5653	6149084	4130.714	156875	10	8.143	22319.615	20.519	14.993	569.416	0.036	0.03	8.640118538253535
2022/7/21	5410	6154494	4391.571	156880	5	7.571	22339.252	19.637	15.94	569.435	0.018	0.027	8.596189197642735
2022/7/22	4834	6159328	4606.286	156893	13	8.571	22356.798	17.546	16.72	569.482	0.047	0.031	8.483636407887394
2022/7/23	4943	6164271	4694.0	156902	9	9.0	22374.74	17.942	17.038	569.514	0.033	0.033	8.505929999137527
2022/7/24	4071	6168342	4769.857	156902	0	7.571	22389.517	14.777	17.313	569.514	0.051	0.027	8.311889558230359
2022/7/25	4048	6172390	4863.429	156916	14	8.143	22404.21	14.693	17.653	569.565	0.051	0.03	8.30622521603216
2022/7/26	6483	6178873	5063.143	156929	13	9.143	22427.742	23.532	18.378	569.612	0.047	0.033	8.777092882855566
2022/7/27	6438	6185311	5175.286	156940	11	9.286	22451.11	23.368	18.785	569.652	0.04	0.034	8.770128527538184
2022/7/28	6353	6191664	5310.0	156957	17	11.0	22474.17	23.06	19.274	569.714	0.062	0.04	8.756839814829462
2022/7/29	5831	6197495	5452.429	156970	13	11.0	22495.335	21.165	19.791	569.761	0.047	0.04	8.671115273688494
2022/7/30	5398	6202893	5517.429	156983	13	11.571	22514.928	19.593	20.027	569.808	0.047	0.042	8.593969030218286
2022/7/31	4205	6207098	5536.571	156993	10	13.0	22530.191	15.263	20.096	569.845	0.036	0.047	8.344267356262645
2022/8/1	3696	6210794	5486.286	157004	11	12.571	22543.607	13.416	19.914	569.885	0.04	0.046	8.21527695893663
2022/8/2	5827	6216621	5392.571	157028	24	14.143	22564.757	21.151	19.574	569.972	0.087	0.051	8.670429167315095
2022/8/3	6167	6222788	5353.857	157046	18	15.143	22587.142	22.385	19.433	570.037	0.065	0.055	8.727129915243165
2022/8/4	6527	6229315	5378.714	157060	14	14.714	22610.833	23.691	19.523	570.088	0.051	0.053	8.783855896643942
2022/8/5	5929	6235244	5392.714	157072	12	14.571	22632.354	21.521	19.574	570.132	0.044	0.053	8.68777949199177
2022/8/6	5455	6240699	5400.857	157082	10	14.143	22652.154	19.8	19.604	570.168	0.036	0.051	8.604471199523298
2022/8/7	4279	6244978	5411.429	157095	13	14.571	22667.686	15.532	19.642	570.215	0.047	0.053	8.361708288575842
2022/8/8	4425	6249403	5515.571	157113	18	15.571	22683.748	16.062	20.02	570.28	0.065	0.057	8.395251520610994
2022/8/9	6276	6255679	5579.714	157131	18	14.714	22706.528	22.78	20.253	570.346	0.065	0.053	8.744647438317532
2022/8/10	5926	6261605	5545.286	157149	18	14.714	22728.038	21.51	20.128	570.411	0.065	0.053	8.687273461787838
2022/8/11	5532	6267137	5403.143	157171	22	15.857	22748.118	20.08	19.612	570.491	0.08	0.058	8.618485442898109
2022/8/12	6091	6273228	5426.286	157189	18	16.714	22770.226	22.109	19.696	570.556	0.065	0.061	8.714731714015052
2022/8/13	5104	6278332	5376.143	157208	19	18.0	22788.753	18.526	19.514	570.625	0.069	0.065	8.537975730598765
2022/8/14	4442	6282774	5399.429	157226	18	18.714	22804.876	16.123	19.599	570.691	0.065	0.068	8.399085102935908
2022/8/15	3588	6286362	5279.857	157252	26	19.857	22817.9	13.024	19.165	570.785	0.094	0.072	8.185628891147607
2022/8/16	5869	6292231	5221.714	157277	25	20.857	22839.203	21.303	18.953	570.876	0.091	0.076	8.677609912822142
2022/8/17	5253	6297484	5125.571	157296	19	21.0	22858.27	19.067	18.605	570.945	0.069	0.076	8.566744970245486
2022/8/18	4039	6301523	4912.286	157317	21	20.857	22872.93	14.661	17.83	571.021	0.076	0.076	8.303999970955195
2022/8/19	5163	6306686	4779.714	157343	26	22.0	22891.671	18.74	17.349	571.115	0.094	0.08	8.549466751966532
2022/8/20	4922	6311608	4753.714	157365	22	22.429	22909.536	17.866	17.255	571.195	0.08	0.081	8.5016733797582
2022/8/21	3949	6315557	4683.286	157377	12	21.571	22923.87	14.334	16.999	571.239	0.044	0.078	8.281470857895167
2022/8/22	3300	6318857	4642.143	157396	19	20.571	22935.848	11.978	16.85	571.308	0.069	0.075	8.101980731853192
2022/8/23	4858	6323715	4497.714	157420	24	20.429	22953.481	17.633	16.326	571.395	0.087	0.074	8.488587934405903
2022/8/24	5428	6329143	4522.714	157438	18	20.286	22973.184	19.702	16.416	571.46	0.065	0.074	8.59951023390545
2022/8/25	5214	6334357	4690.571	157457	19	20.0	22992.109	18.925	17.026	571.529	0.069	0.073	8.559294367434873
2022/8/26	4549	6338906	4602.857	157478	21	19.286	23008.621	16.512	16.707	571.605	0.076	0.07	8.422882511944996
2022/8/27	4170	6343076	4495.429	157493	15	18.286	23023.757	15.136	16.317	571.66	0.054	0.066	8.335911094196945
2022/8/28	3228	6346304	4392.429	157500	7	17.571	23035.474	11.717	15.943	571.685	0.025	0.064	8.079927770758275
2022/8/29	2871	6349175	4331.143	157521	21	17.857	23045.895	10.421	15.721	571.761	0.076	0.065	7.962763930168115
2022/8/30	5070	6354245	4361.429	157541	20	17.286	23064.298	18.403	15.831	571.834	0.073	0.063	8.531293315795018
2022/8/31	4563	6358808	4237.857	157566	25	18.286	23080.86	16.563	15.382	571.925	0.091	0.066	8.425954710981966
2022/9/1	4094	6362902	4077.857	157591	25	19.143	23095.72	14.86	14.802	572.015	0.091	0.069	8.31752199628717
2022/9/2	3616	6366518	3944.571	157608	17	18.571	23108.846	13.125	14.318	572.077	0.062	0.067	8.193400231952097
2022/9/3	3260	6369778	3814.571	157631	23	19.714	23120.678	11.833	13.846	572.161	0.083	0.072	8.089789175789319
2022/9/4	2764	6372542	3748.286	157647	16	21.0	23130.711	10.033	13.605	572.219	0.058	0.076	7.924795913956435
2022/9/5	2340	6374882	3672.429	157668	21	21.0	23139.205	8.494	13.33	572.295	0.076	0.076	7.75833346749091
2022/9/6	3607	6378489	3463.429	157696	28	22.143	23152.297	13.092	12.571	572.396	0.102	0.08	8.190908881182514
2022/9/7	3513	6382002	3313.429	157717	21	21.571	23165.049	12.751	12.027	572.473	0.076	0.078	8.164510268747042
2022/9/8	3138	6385140	3176.857	157729	12	19.714	23176.439	11.39	11.531	572.516	0.044	0.072	8.051659556841953
2022/9/9	2804	6387944	3060.857	157741	12	19.0	23186.616	10.178	11.11	572.56	0.044	0.069	7.9391588179567965
2022/9/10	2609	6390553	2967.857	157757	16	18.0	23196.086	9.47	10.773	572.618	0.058	0.065	7.867105500316739
2022/9/11	1939	6392492	2850.0	157770	13	17.571	23203.125	7.038	10.345	572.665	0.047	0.064	7.570443252057373
2022/9/12	1848	6394340	2779.714	157787	17	17.0	23209.832	6.708	10.09	572.727	0.062	0.062	7.522400231387125
2022/9/13	2896	6397236	2678.143	157807	20	15.857	23220.344	10.512	9.721	572.799	0.073	0.058	7.9714309977693505
2022/9/14	2799	6400035	2576.143	157828	21	15.857	23230.504	10.16	9.351	572.876	0.076	0.058	7.937374696163295
2022/9/15	2651	6402686	2506.571	157849	21	17.143	23240.126	9.622	9.098	572.952	0.076	0.062	7.883069351305753
2022/9/16	2358	6405044	2442.857	157876	27	19.286	23248.685	8.559	8.867	573.05	0.098	0.07	7.765993079407675
2022/9/17	2079	6407123	2367.143	157884	8	18.143	23256.231	7.546	8.592	573.079	0.029	0.066	7.640123172695364
2022/9/18	1683	6408806	2330.571	157892	8	17.429	23262.34	6.109	8.459	573.108	0.029	0.063	7.428927194802272
2022/9/19	1620	6410426	2298.0	157915	23	18.286	23268.22	5.88	8.341	573.191	0.083	0.066	7.390798521735676
2022/9/20	2518	6412944	2244.0	157930	15	17.571	23277.36	9.14	8.145	573.246	0.054	0.064	7.83161727635261
2022/9/21	2384	6415328	2184.714	157948	18	17.143	23286.013	8.653	7.93	573.311	0.065	0.062	7.776954403322441
2022/9/22	2162	6417490	2114.857	157966	18	16.714	23293.861	7.848	7.676	573.377	0.065	0.061	7.679251425953058
2022/9/23	1904	6419394	2050.0	157986	20	15.714	23300.772	6.911	7.441	573.449	0.073	0.057	7.552237287560801
2022/9/24	1724	6421118	1999.286	157998	12	16.286	23307.03	6.258	7.257	573.493	0.044	0.059	7.45298232946546
2022/9/25	1411	6422529	1960.429	158014	16	17.429	23312.151	5.122	7.116	573.551	0.058	0.063	7.252762418053187
2022/9/26	1344	6423873	1921.0	158036	22	17.286	23317.03	4.878	6.973	573.631	0.08	0.063	7.20414929203594
2022/9/27	1976	6425849	1843.571	158057	21	18.143	23324.202	7.172	6.692	573.707	0.076	0.066	7.589335823170616
2022/9/28	1915	6427764	1776.571	158076	19	18.286	23331.153	6.951	6.449	573.776	0.069	0.066	7.557994958530806
2022/9/29	2003	6429767	1753.857	158093	17	18.143	23338.423	7.27	6.366	573.837	0.062	0.066	7.602900462204755
2022/9/30	1857	6431624	1747.143	158112	19	18.0	23345.164	6.74	6.342	573.906	0.069	0.065	7.527255919373784
2022/10/1	1639	6433263	1735.0	158122	10	17.714	23351.113	5.949	6.298	573.943	0.036	0.064	7.402451520818244
2022/10/2	1322	6434585	1722.286	158132	10	16.857	23355.911	4.799	6.251	573.979	0.036	0.061	7.187657164114955
2022/10/3	1134	6435719	1692.286	158143	11	15.286	23360.028	4.116	6.143	574.019	0.04	0.055	7.0343879299155025
2022/10/4	1851	6437570	1674.429	158156	13	14.143	23366.746	6.719	6.078	574.066	0.047	0.051	7.524021415206125
2022/10/5	1722	6439292	1646.857	158165	9	12.714	23372.997	6.25	5.978	574.099	0.033	0.046	7.45182223652793
2022/10/6	1831	6441123	1622.286	158177	12	12.0	23379.643	6.646	5.888	574.142	0.044	0.044	7.513163545234075
2022/10/7	1501	6442624	1571.429	158192	15	11.429	23385.091	5.448	5.704	574.197	0.054	0.041	7.31455283232408
2022/10/8	2324	6442624	1337.286	158192	0	10.0	23385.091	8.436	4.854	574.197	0.047	0.036	7.751475318021456
2022/10/9	2324	6444948	1480.429	158205	13	10.429	23393.527	8.436	5.374	574.244	0.047	0.038	7.751475318021456
2022/10/10	1195	6446143	1489.143	158219	14	10.857	23397.864	4.338	5.405	574.295	0.051	0.039	7.086737934510577
2022/10/11	2077	6448220	1521.429	158235	16	11.286	23405.403	7.539	5.522	574.353	0.058	0.041	7.639161171659173
2022/10/12	2028	6450248	1565.143	158249	14	12.0	23412.764	7.361	5.681	574.404	0.051	0.044	7.615298339825815
2022/10/13	1830	6452078	1565.0	158263	14	12.286	23419.407	6.642	5.681	574.455	0.051	0.045	7.5126175446745105
2022/10/14	1786	6453864	1605.714	158281	18	12.714	23425.889	6.483	5.828	574.52	0.065	0.046	7.488293515159428
2022/10/15	1678	6455542	1845.429	158301	20	15.571	23431.98	6.091	6.698	574.592	0.073	0.057	7.425953657077541
2022/10/16	1326	6456868	1702.857	158313	12	15.429	23436.793	4.813	6.181	574.636	0.044	0.056	7.190676034332207
2022/10/17	1233	6458101	1708.286	158327	14	15.429	23441.269	4.475	6.201	574.687	0.051	0.056	7.118016204465333
2022/10/18	2164	6460265	1720.714	158345	18	15.714	23449.123	7.855	6.246	574.752	0.065	0.057	7.68017564043659
2022/10/19	2390	6462655	1772.429	158361	16	16.0	23457.798	8.675	6.433	574.81	0.058	0.058	7.779466967458324
2022/10/20	2307	6464962	1840.571	158380	19	16.714	23466.172	8.374	6.681	574.879	0.069	0.061	7.74413662762799
2022/10/21	2227	6467189	1903.571	158398	18	16.714	23474.256	8.083	6.909	574.945	0.065	0.061	7.708859601047174
2022/10/22	2087	6469276	1962.0	158416	18	16.429	23481.831	7.575	7.122	575.01	0.065	0.06	7.643961949002529
2022/10/23	1685	6470961	2013.286	158429	13	16.571	23487.947	6.116	7.308	575.057	0.047	0.06	7.430114138561801
2022/10/24	1703	6472664	2080.429	158454	25	18.143	23494.129	6.181	7.551	575.148	0.091	0.066	7.440733707389261
2022/10/25	3008	6475672	2201.0	158475	21	18.571	23505.047	10.918	7.989	575.224	0.076	0.067	8.009363076630045
2022/10/26	3048	6478720	2295.0	158499	24	19.714	23516.11	11.063	8.33	575.311	0.087	0.072	8.022568946988255
2022/10/27	3029	6481749	2398.143	158522	23	20.286	23527.105	10.995	8.705	575.395	0.083	0.074	8.016317898503415
2022/10/28	3015	6484764	2510.714	158544	22	20.857	23538.049	10.944	9.113	575.475	0.08	0.076	8.011686729127847
2022/10/29	3141	6487905	2661.286	158571	27	22.143	23549.45	11.401	9.66	575.573	0.098	0.08	8.052614818815567
2022/10/30	2717	6490622	2808.714	158597	26	24.0	23559.312	9.862	10.195	575.667	0.094	0.087	7.907651594711089
2022/10/31	2457	6493079	2916.429	158631	34	25.286	23568.23	8.918	10.586	575.79	0.123	0.092	7.80710329012598
2022/11/1	4707	6497786	3159.143	158663	32	26.857	23585.315	17.085	11.467	575.906	0.116	0.097	8.457018468380166
2022/11/2	4873	6502659	3419.857	158695	32	28.0	23603.003	17.688	12.413	576.023	0.116	0.102	8.49167023418515
2022/11/3	4951	6507610	3694.429	158737	42	30.714	23620.974	17.971	13.41	576.175	0.152	0.111	8.507546814364431
2022/11/4	5303	6512913	4021.286	158768	31	32.0	23640.222	19.249	14.596	576.288	0.113	0.116	8.576216531865699
2022/11/5	4717	6517630	4246.429	158807	39	33.714	23657.344	17.122	15.413	576.429	0.142	0.122	8.45914025996762
2022/11/6	3662	6521292	4381.429	158829	22	33.143	23670.636	13.292	15.903	576.509	0.08	0.12	8.206037762778815
2022/11/7	3828	6525120	4577.286	158871	42	34.286	23684.531	13.895	16.614	576.661	0.152	0.124	8.250358951477294
2022/11/8	6601	6531721	4847.857	158909	38	35.143	23708.491	23.96	17.596	576.799	0.138	0.128	8.795127912413138
2022/11/9	6186	6537907	5035.429	158952	43	36.714	23730.944	22.454	18.277	576.955	0.156	0.133	8.730205595530988
2022/11/10	6294	6544201	5227.286	158989	37	36.0	23753.79	22.846	18.974	577.09	0.134	0.131	8.747510946478448
2022/11/11	6247	6550448	5362.143	159035	46	38.143	23776.465	22.675	19.463	577.257	0.167	0.138	8.740016691519521
2022/11/12	6179	6556627	5571.0	159068	33	37.286	23798.893	22.428	20.221	577.376	0.12	0.135	8.729073550451735
2022/11/13	4877	6561504	5744.571	159104	36	39.286	23816.595	17.702	20.851	577.507	0.131	0.143	8.492490578775865
2022/11/14	4408	6565912	5827.429	159158	54	41.0	23832.595	16.0	21.152	577.703	0.196	0.149	8.391403185357937
2022/11/15	7893	6573805	6012.0	159199	41	41.429	23861.245	28.65	21.822	577.852	0.149	0.15	8.973858256222792
2022/11/16	8486	6582291	6340.571	159253	54	43.0	23892.047	30.802	23.015	578.048	0.196	0.156	9.046290859969677
2022/11/17	7822	6590113	6558.857	159291	38	43.143	23920.439	28.392	23.807	578.186	0.138	0.157	8.96482339168508
2022/11/18	6699	6596812	6623.429	159323	32	41.143	23944.754	24.316	24.041	578.302	0.116	0.149	8.809862805379057
2022/11/19	6383	6603195	6652.571	159348	25	40.0	23967.923	23.169	24.147	578.393	0.091	0.145	8.761550139129644
2022/11/20	5172	6608367	6694.714	159379	31	39.286	23986.696	18.773	24.3	578.505	0.113	0.143	8.551208070003515
2022/11/21	4306	6612673	6680.143	159422	43	37.714	24002.326	15.63	24.247	578.661	0.156	0.137	8.36799688505411
2022/11/22	7644	6620317	6644.571	159473	51	39.143	24030.072	27.746	24.118	578.847	0.185	0.142	8.941807118363162
2022/11/23	7221	6627538	6463.857	159524	51	38.714	24056.282	26.21	23.462	579.032	0.185	0.141	8.884887201837403
2022/11/24	7110	6634648	6362.143	159565	41	39.143	24082.089	25.807	23.093	579.18	0.149	0.142	8.869398159883518
2022/11/25	5976	6640624	6258.857	159600	35	39.571	24103.781	21.691	22.718	579.308	0.127	0.144	8.695674048824253
2022/11/26	5469	6646093	6128.286	159641	41	41.857	24123.632	19.851	22.244	579.456	0.149	0.152	8.607033895416027
2022/11/27	4151	6650244	5982.429	159676	35	42.429	24138.699	15.067	21.715	579.583	0.127	0.154	8.331345424845724
2022/11/28	3225	6653469	5828.0	159735	59	44.714	24150.405	11.706	21.154	579.798	0.214	0.162	8.078998258685154
2022/11/29	5766	6659235	5559.714	159789	54	45.143	24171.334	20.929	20.18	579.994	0.196	0.164	8.659907293615412
2022/11/30	5609	6664844	5329.429	159830	41	43.714	24191.693	20.359	19.344	580.142	0.149	0.159	8.632305998516742
2022/12/1	4977	6669821	5024.714	159884	54	45.571	24209.758	18.065	18.238	580.338	0.196	0.165	8.512783482927537
2022/12/2	4179	6674000	4768.0	159921	37	45.857	24224.927	15.169	17.307	580.473	0.134	0.166	8.338066525518801
2022/12/3	3655	6677655	4508.857	159953	32	44.571	24238.194	13.267	16.366	580.589	0.116	0.162	8.20412493257404
2022/12/4	2548	6680203	4279.857	159978	25	43.143	24247.443	9.249	15.535	580.68	0.091	0.157	7.8434564043761155
2022/12/5	2234	6682437	4138.286	160026	48	41.571	24255.551	8.109	15.021	580.854	0.174	0.151	7.711996507047669
2022/12/6	3744	6686181	3849.429	160071	45	40.286	24269.141	13.59	13.972	581.017	0.163	0.146	8.22817689595132
2022/12/7	3351	6689532	3526.857	160112	41	40.286	24281.304	12.163	12.802	581.166	0.149	0.146	8.117312461601973
2022/12/8	2977	6692509	3241.143	160139	27	36.429	24292.11	10.806	11.765	581.264	0.098	0.132	7.999007213243954
2022/12/9	2501	6695010	3001.429	160175	36	36.286	24301.188	9.078	10.894	581.395	0.131	0.132	7.824845691026856
2022/12/10	2191	6697201	2792.286	160198	23	35.0	24309.141	7.953	10.135	581.478	0.083	0.127	7.692569648067906
2022/12/11	1589	6698790	2655.286	160224	26	35.143	24314.909	5.768	9.638	581.572	0.094	0.128	7.3714892952142765
2022/12/12	1225	6700015	2511.143	160255	31	32.714	24319.355	4.446	9.115	581.685	0.113	0.119	7.111512116496156
2022/12/13	2117	6702132	2278.714	160287	32	30.857	24327.039	7.684	8.271	581.801	0.116	0.112	7.658227526161352
2022/12/14	2136	6704268	2105.143	160311	24	28.429	24334.792	7.753	7.641	581.888	0.087	0.103	7.667158255319148
2022/12/15	1785	6706053	1934.857	160335	24	28.0	24341.271	6.479	7.023	581.975	0.087	0.102	7.487733761436444
2022/12/16	1451	6707504	1784.857	160362	27	26.714	24346.538	5.267	6.479	582.073	0.098	0.097	7.280697195384741
2022/12/17	1233	6708737	1648.0	160384	22	26.571	24351.014	4.475	5.982	582.153	0.08	0.096	7.118016204465333
2022/12/18	860	6709597	1543.857	160398	14	24.857	24354.135	3.122	5.604	582.204	0.051	0.09	6.7580945044277305
2022/12/19	809	6710406	1484.429	160424	26	24.143	24357.072	2.936	5.388	582.298	0.094	0.088	6.697034247666484
2022/12/20	1297	6711703	1367.286	160451	27	23.429	24361.78	4.708	4.963	582.396	0.098	0.085	7.168579897264035
2022/12/21	1123	6712826	1222.571	160466	15	22.143	24365.856	4.076	4.438	582.451	0.054	0.08	7.024649030453636
2022/12/22	1053	6713879	1118.0	160488	22	21.857	24369.678	3.822	4.058	582.531	0.08	0.079	6.960347729101308
2022/12/23	923	6714802	1042.571	160507	19	20.714	24373.028	3.35	3.784	582.6	0.069	0.075	6.828712071641684
2022/12/24	784	6715586	978.429	160524	17	20.0	24375.874	2.846	3.551	582.661	0.062	0.073	6.665683717782408
2022/12/25	538	6716124	932.429	160537	13	19.857	24377.827	1.953	3.384	582.709	0.047	0.072	6.289715570908997
2022/12/26	468	6716592	883.714	160551	14	18.143	24379.525	1.699	3.208	582.759	0.051	0.066	6.150602768446279
2022/12/27	803	6717395	813.143	160560	9	15.571	24382.44	2.915	2.952	582.792	0.033	0.057	6.6895992691789665
2022/12/28	695	6718090	752.0	160574	14	15.429	24384.963	2.523	2.73	582.843	0.051	0.056	6.545349660334419
2022/12/29	685	6718775	699.429	160583	9	13.571	24387.449	2.486	2.539	582.876	0.033	0.049	6.530877627725885
2022/12/30	552	6719327	646.429	160593	10	12.286	24389.453	2.004	2.346	582.912	0.036	0.045	6.315358001522335
2022/12/31	488	6719815	604.143	160612	19	12.571	24391.224	1.771	2.193	582.981	0.069	0.046	6.1923624894748714
2023/1/1	366	6720181	579.571	160619	7	11.714	24392.553	1.328	2.104	583.006	0.025	0.043	5.90536184805457
2023/1/2	262	6720443	550.143	160635	16	12.0	24393.504	0.951	1.997	583.064	0.058	0.044	5.572154032177765
