# Supplementary material for: Enhancing infectious disease prediction model selection with multi-objective optimization: an empirical study
Source: PeerJ Comput Sci. 2024 Jul 29;10:e2217. doi: 10.7717/peerj-cs.2217 (PMC11323180; doi:10.7717/peerj-cs.2217)
Supplement: Supplemental Information 3 [file peerj-cs-10-2217-s003.csv]

date	new_cases	total_cases	new_cases_smoothed	total_deaths	new_deaths	new_deaths_smoothed	total_cases_per_million	new_cases_per_million	new_cases_smoothed_per_million	total_deaths_per_million	new_deaths_per_million	new_deaths_smoothed_per_million	new_cases_log
2020/4/1	3111	44606	2827.857	2898	141	137.714	503.735	35.132	31.935	32.727	1.592	1.555	8.043020885
2020/4/2	2987	47593	2939.429	3036	138	137	537.467	33.732	33.195	34.285	1.558	1.547	8.002359546
2020/4/3	2875	50468	3008.857	3160	124	132.286	569.934	32.467	33.979	35.686	1.4	1.494	7.964155719
2020/4/4	2715	53183	2978.714	3294	134	130.857	600.595	30.66	33.639	37.199	1.513	1.478	7.906915489
2020/4/5	2560	55743	2905	3452	158	133.571	629.505	28.91	32.806	38.983	1.784	1.508	7.848153086
2020/4/6	2483	58226	2845.286	3603	151	137.571	657.545	28.04	32.132	40.689	1.705	1.554	7.817625443
2020/4/7	2274	60500	2715	3739	136	140.286	683.225	25.68	30.66	42.224	1.536	1.584	7.729735331
2020/4/8	2089	62589	2569	3872	133	139.143	706.816	23.591	29.012	43.726	1.502	1.571	7.644919345
2020/4/9	1997	64586	2427.571	3993	121	136.714	729.369	22.552	27.415	45.093	1.366	1.544	7.599901959
2020/4/10	1634	66220	2250.286	4110	117	135.714	747.821	18.453	25.412	46.414	1.321	1.533	7.399398083
2020/4/11	1972	68192	2144.143	4232	122	134	770.091	22.27	24.214	47.792	1.378	1.513	7.587310506
2020/4/12	1837	70029	2040.857	4357	125	129.286	790.836	20.745	23.047	49.204	1.412	1.46	7.516433303
2020/4/13	1657	71686	1922.857	4474	117	124.429	809.549	18.712	21.715	50.525	1.321	1.405	7.413367336
2020/4/14	1617	73303	1829	4585	111	120.857	827.809	18.261	20.655	51.778	1.254	1.365	7.388946098
2020/4/15	1574	74877	1755.429	4683	98	115.857	845.585	17.775	19.824	52.885	1.107	1.308	7.362010551
2020/4/16	1512	76389	1686.143	4777	94	112	862.66	17.075	19.042	53.947	1.062	1.265	7.321849714
2020/4/17	1606	77995	1682.143	4869	92	108.429	880.796	18.137	18.996	54.986	1.039	1.224	7.382124366
2020/4/18	1499	79494	1614.571	4958	89	103.714	897.724	16.928	18.233	55.991	1.005	1.171	7.313220387
2020/4/19	1374	80868	1548.429	5031	73	96.286	913.241	15.517	17.486	56.815	0.824	1.087	7.22620901
2020/4/20	1343	82211	1503.571	5118	87	92	928.407	15.166	16.98	57.797	0.982	1.039	7.203405521
2020/4/21	1294	83505	1457.429	5209	91	89.143	943.02	14.613	16.459	58.825	1.028	1.007	7.166265974
2020/4/22	1297	84802	1417.857	5297	88	87.714	957.667	14.647	16.012	59.819	0.994	0.991	7.168579897
2020/4/23	1194	85996	1372.429	5391	94	87.714	971.151	13.484	15.499	60.88	1.062	0.991	7.085901464
2020/4/24	1030	87026	1290.143	5481	90	87.429	982.783	11.632	14.57	61.897	1.016	0.987	6.938284484
2020/4/25	1168	88194	1242.857	5574	93	88	995.973	13.19	14.036	62.947	1.05	0.994	7.063903961
2020/4/26	1134	89328	1208.571	5650	76	88.429	1008.78	12.806	13.648	63.805	0.858	0.999	7.03438793
2020/4/27	1153	90481	1181.429	5710	60	84.571	1021.8	13.021	13.342	64.483	0.678	0.955	7.050989447
2020/4/28	991	91472	1138.143	5806	96	85.286	1032.992	11.191	12.853	65.567	1.084	0.963	6.899723107
2020/4/29	1112	92584	1111.714	5877	71	82.857	1045.549	12.558	12.555	66.369	0.802	0.936	7.014814351
2020/4/30	1073	93657	1094.429	5957	80	80.857	1057.667	12.117	12.359	67.272	0.903	0.913	6.979145275
2020/5/1	983	94640	1087.714	6028	71	78.143	1068.768	11.101	12.284	68.074	0.802	0.882	6.891625897
2020/5/2	1006	95646	1064.571	6091	63	73.857	1080.129	11.361	12.022	68.786	0.711	0.834	6.914730893
2020/5/3	802	96448	1017.143	6156	65	72.286	1089.186	9.057	11.487	69.52	0.734	0.816	6.688354714
2020/5/4	976	97424	991.857	6203	47	70.429	1100.208	11.022	11.201	70.05	0.531	0.795	6.884486652
2020/5/5	1223	98647	1025	6277	74	67.286	1114.019	13.811	11.575	70.886	0.836	0.76	7.109879463
2020/5/6	1323	99970	1055.143	6340	63	66.143	1128.959	14.941	11.916	71.598	0.711	0.747	7.188412736
2020/5/7	1680	101650	1141.857	6418	78	65.857	1147.932	18.972	12.895	72.478	0.881	0.744	7.427144133
2020/5/8	1485	103135	1213.571	6486	68	65.429	1164.702	16.77	13.705	73.246	0.768	0.739	7.303843225
2020/5/9	1556	104691	1292.143	6541	55	64.286	1182.274	17.572	14.592	73.867	0.621	0.726	7.350516172
2020/5/10	1529	106220	1396	6589	48	61.857	1199.541	17.267	15.765	74.409	0.542	0.699	7.333023014
2020/5/11	1383	107603	1454.143	6640	51	62.429	1215.159	15.618	16.422	74.985	0.576	0.705	7.232733136
2020/5/12	1683	109286	1519.857	6685	45	58.286	1234.165	19.006	17.164	75.494	0.508	0.658	7.428927195
2020/5/13	1481	110767	1542.429	6733	48	56.143	1250.89	16.725	17.419	76.036	0.542	0.634	7.301147806
2020/5/14	1958	112725	1582.143	6783	50	52.143	1273.001	22.112	17.867	76.6	0.565	0.589	7.580189418
2020/5/15	1808	114533	1628.286	6854	71	52.571	1293.419	20.418	18.388	77.402	0.802	0.594	7.500529485
2020/5/16	2102	116635	1706.286	6902	48	51.571	1317.157	23.738	19.269	77.944	0.542	0.582	7.651120176
2020/5/17	1757	118392	1738.857	6937	35	49.714	1336.999	19.842	19.637	78.339	0.395	0.561	7.471932078
2020/5/18	1806	120198	1799.286	6988	51	49.714	1357.394	20.395	20.319	78.915	0.576	0.561	7.499423291
2020/5/19	2294	122492	1886.571	7057	69	53.143	1383.3	25.906	21.305	79.695	0.779	0.6	7.738488122
2020/5/20	2111	124603	1976.571	7119	62	55.143	1407.139	23.839	22.321	80.395	0.7	0.623	7.655390645
2020/5/21	2346	126949	2032	7183	64	57.143	1433.633	26.493	22.947	81.117	0.723	0.645	7.760893196
2020/5/22	2392	129341	2115.429	7249	66	56.429	1460.646	27.013	23.889	81.863	0.745	0.637	7.780303088
2020/5/23	2311	131652	2145.286	7300	51	56.857	1486.744	26.098	24.227	82.439	0.576	0.642	7.74586823
2020/5/24	1869	133521	2161.286	7359	59	60.286	1507.85	21.107	24.407	83.105	0.666	0.681	7.53369371
2020/5/25	2180	135701	2214.714	7417	58	61.286	1532.469	24.619	25.011	83.76	0.655	0.692	7.687538766
2020/5/26	2023	137724	2176	7451	34	56.286	1555.315	22.846	24.574	84.144	0.384	0.636	7.61283103
2020/5/27	1787	139511	2129.714	7508	57	55.571	1575.495	20.181	24.051	84.788	0.644	0.628	7.488852956
2020/5/28	2080	141591	2091.714	7564	56	54.429	1598.985	23.489	23.622	85.42	0.632	0.615	7.640603826
2020/5/29	2258	143849	2072.571	7627	63	54	1624.484	25.5	23.406	86.132	0.711	0.61	7.722677516
2020/5/30	2819	146668	2145.143	7677	50	53.857	1656.319	31.835	24.225	86.696	0.565	0.608	7.944492164
2020/5/31	2282	148950	2204.143	7734	57	53.571	1682.09	25.771	24.891	87.34	0.644	0.605	7.733245647
2020/6/1	2516	151466	2252.143	7797	63	54.286	1710.503	28.413	25.433	88.051	0.711	0.613	7.830822995
2020/6/2	2979	154445	2388.714	7878	81	61	1744.145	33.642	26.976	88.966	0.915	0.689	7.999678579
2020/6/3	3117	157562	2578.714	7942	64	62	1779.345	35.2	29.121	89.689	0.723	0.7	8.04494705
2020/6/4	3134	160696	2729.286	8012	70	64	1814.737	35.392	30.822	90.479	0.791	0.723	8.050384453
2020/6/5	3574	164270	2917.286	8071	59	63.429	1855.098	40.361	32.945	91.146	0.666	0.716	8.181720455
2020/6/6	2886	167156	2926.857	8134	63	65.286	1887.69	32.592	33.053	91.857	0.711	0.737	7.96797318
2020/6/7	2269	169425	2925	8209	75	67.857	1913.314	25.624	33.032	92.704	0.847	0.766	7.72753511
2020/6/8	2364	171789	2903.286	8281	72	69.143	1940.01	26.697	32.787	93.517	0.813	0.781	7.768533301
2020/6/9	2043	173832	2769.571	8351	70	67.571	1963.082	23.072	31.277	94.308	0.791	0.763	7.622663951
2020/6/10	2095	175927	2623.571	8425	74	69	1986.741	23.659	29.628	95.143	0.836	0.779	7.647786045
2020/6/11	2011	177938	2463.143	8506	81	70.571	2009.451	22.71	27.816	96.058	0.915	0.797	7.606884531
2020/6/12	2238	180176	2272.286	8584	78	73.286	2034.724	25.274	25.661	96.939	0.881	0.828	7.713784617
2020/6/13	2369	182545	2198.429	8659	75	75	2061.477	26.753	24.827	97.786	0.847	0.847	7.770645234
2020/6/14	2410	184955	2218.571	8730	71	74.429	2088.694	27.216	25.054	98.588	0.802	0.841	7.787796878
2020/6/15	2472	187427	2234	8837	107	79.429	2116.61	27.916	25.229	99.796	1.208	0.897	7.813187268
2020/6/16	2449	189876	2292	8950	113	85.571	2144.266	27.657	25.884	101.072	1.276	0.966	7.803843304
2020/6/17	2563	192439	2358.857	9065	115	91.429	2173.21	28.944	26.639	102.371	1.299	1.033	7.849323818
2020/6/18	2612	195051	2444.714	9185	120	97	2202.707	29.497	27.608	103.726	1.355	1.095	7.868254266
2020/6/19	2596	197647	2495.857	9272	87	98.286	2232.024	29.317	28.186	104.709	0.982	1.11	7.862112212
2020/6/20	2615	200262	2531	9392	120	104.714	2261.555	29.531	28.583	106.064	1.355	1.183	7.869401713
2020/6/21	2322	202584	2518.429	9507	115	111	2287.778	26.222	28.441	107.362	1.299	1.254	7.750614733
2020/6/22	2368	204952	2503.571	9623	116	112.286	2314.519	26.742	28.273	108.672	1.31	1.268	7.770223204
2020/6/23	2573	207525	2521.286	9742	119	113.143	2343.576	29.057	28.473	110.016	1.344	1.278	7.853216388
2020/6/24	2445	209970	2504.429	9863	121	114	2371.188	27.611	28.282	111.383	1.366	1.287	7.802209316
2020/6/25	2531	212501	2492.857	9996	133	115.857	2399.77	28.583	28.152	112.885	1.502	1.308	7.836764783
2020/6/26	2595	215096	2492.714	10130	134	122.571	2429.075	29.305	28.15	114.398	1.513	1.384	7.861727078
2020/6/27	2628	217724	2494.571	10239	109	121	2458.753	29.678	28.171	115.629	1.231	1.366	7.874358825
2020/6/28	2456	220180	2513.714	10364	125	122.429	2486.489	27.736	28.387	117.04	1.412	1.383	7.806696373
2020/6/29	2489	222669	2531	10508	144	126.429	2514.597	28.108	28.583	118.667	1.626	1.428	7.820037989
2020/6/30	2536	225205	2525.714	10670	162	132.571	2543.236	28.639	28.523	120.496	1.829	1.497	7.83873756
2020/7/1	2457	227662	2527.429	10817	147	136.286	2570.983	27.747	28.542	122.156	1.66	1.539	7.80710329
2020/7/2	2549	230211	2530	10958	141	137.429	2599.769	28.786	28.571	123.749	1.592	1.552	7.843848638
2020/7/3	2652	232863	2538.143	11106	148	139.429	2629.718	29.949	28.663	125.42	1.671	1.575	7.883446354
2020/7/4	2566	235429	2529.286	11260	154	145.857	2658.696	28.978	28.563	127.159	1.739	1.647	7.850493181
2020/7/5	2449	237878	2528.286	11408	148	149.143	2686.352	27.657	28.552	128.83	1.671	1.684	7.803843304
2020/7/6	2560	240438	2538.429	11571	163	151.857	2715.262	28.91	28.666	130.671	1.841	1.715	7.848153086
2020/7/7	2613	243051	2549.429	11731	160	151.571	2744.771	29.509	28.791	132.478	1.807	1.712	7.868636894
2020/7/8	2637	245688	2575.143	11931	200	159.143	2774.55	29.78	29.081	134.737	2.259	1.797	7.877776333
2020/7/9	2691	248379	2595.429	12084	153	160.857	2804.94	30.389	29.31	136.464	1.728	1.817	7.898039691
2020/7/10	2079	250458	2513.571	12305	221	171.286	2828.418	23.478	28.386	138.96	2.496	1.934	7.640123173
2020/7/11	2262	252720	2470.143	12447	142	169.571	2853.962	25.545	27.895	140.564	1.604	1.915	7.724446646
2020/7/12	2397	255117	2462.714	12635	188	175.286	2881.032	27.069	27.811	142.687	2.123	1.979	7.782390336
2020/7/13	2186	257303	2409.286	12829	194	179.714	2905.718	24.686	27.208	144.878	2.191	2.03	7.690286021
2020/7/14	2349	259652	2371.571	13032	203	185.857	2932.245	26.527	26.782	147.17	2.292	2.099	7.762170607
2020/7/15	2521	262173	2355	13211	179	182.857	2960.715	28.47	26.595	149.192	2.021	2.065	7.832807517
2020/7/16	2388	264561	2311.714	13410	199	189.429	2987.683	26.968	26.106	151.439	2.247	2.139	7.778630147
2020/7/17	2500	267061	2371.857	13608	198	186.143	3015.915	28.232	26.785	153.675	2.236	2.102	7.824445931
2020/7/18	2379	269440	2388.571	13791	183	192	3042.781	26.866	26.974	155.742	2.067	2.168	7.774855767
2020/7/19	2166	271606	2355.571	13979	188	192	3067.242	24.461	26.601	157.865	2.123	2.168	7.681099002
2020/7/20	2182	273788	2355	14188	209	194.143	3091.883	24.641	26.595	160.225	2.36	2.192	7.688455357
2020/7/21	2414	276202	2364.286	14405	217	196.143	3119.144	27.261	26.7	162.675	2.451	2.215	7.789454566
2020/7/22	2625	278827	2379.143	14634	229	203.286	3148.788	29.644	26.868	165.262	2.586	2.296	7.873217055
2020/7/23	2586	281413	2407.429	14853	219	206.143	3177.992	29.204	27.187	167.735	2.473	2.328	7.858254182
2020/7/24	2621	284034	2424.714	15074	221	209.429	3207.591	29.599	27.382	170.23	2.496	2.365	7.871692664
2020/7/25	2489	286523	2440.429	15289	215	214	3235.699	28.108	27.56	172.658	2.428	2.417	7.820037989
2020/7/26	2316	288839	2461.857	15484	195	215	3261.854	26.155	27.802	174.861	2.202	2.428	7.748028524
2020/7/27	2333	291172	2483.429	15700	216	216	3288.2	26.347	28.045	177.3	2.439	2.439	7.755338813
2020/7/28	2434	293606	2486.286	15912	212	215.286	3315.687	27.487	28.078	179.694	2.394	2.431	7.797702036
2020/7/29	2667	296273	2492.286	16147	235	216.143	3345.806	30.118	28.145	182.348	2.654	2.441	7.889084407
2020/7/30	2636	298909	2499.429	16343	196	212.857	3375.574	29.768	28.226	184.561	2.213	2.404	7.877397186
2020/7/31	2621	301530	2499.429	16569	226	213.571	3405.173	29.599	28.226	187.113	2.552	2.412	7.871692664
2020/8/1	2674	304204	2525.857	16766	197	211	3435.37	30.197	28.524	189.338	2.225	2.383	7.891704659
2020/8/2	2548	306752	2559	16982	216	214	3464.145	28.775	28.899	191.777	2.439	2.417	7.843456404
2020/8/3	2685	309437	2609.286	17190	208	212.857	3494.467	30.322	29.467	194.126	2.349	2.404	7.895808377
2020/8/4	2598	312035	2632.714	17405	215	213.286	3523.806	29.339	29.731	196.554	2.428	2.409	7.862882035
2020/8/5	2751	314786	2644.714	17617	212	210	3554.873	31.067	29.867	198.948	2.394	2.372	7.920083199
2020/8/6	2697	317483	2653.429	17802	185	208.429	3585.33	30.457	29.965	201.038	2.089	2.354	7.900266037
2020/8/7	2634	320117	2655.286	17976	174	201	3615.076	29.746	29.986	203.003	1.965	2.27	7.876638461
2020/8/8	2450	322567	2623.286	18132	156	195.143	3642.743	27.668	29.625	204.764	1.762	2.204	7.804251384
2020/8/9	2125	324692	2562.857	18264	132	183.143	3666.741	23.998	28.942	206.255	1.491	2.068	7.661997559
2020/8/10	2020	326712	2467.857	18427	163	176.714	3689.553	22.812	27.869	208.096	1.841	1.996	7.611347717
2020/8/11	2132	328844	2401.286	18616	189	173	3713.629	24.077	27.118	210.23	2.134	1.954	7.665284718
2020/8/12	2345	331189	2343.286	18800	184	169	3740.112	26.482	26.463	212.308	2.078	1.909	7.760467029
2020/8/13	2510	333699	2316.571	18988	188	169.429	3768.457	28.345	26.161	214.431	2.123	1.913	7.828436359
2020/8/14	2625	336324	2315.286	19162	174	169.429	3798.101	29.644	26.146	216.396	1.965	1.913	7.873217055
2020/8/15	2501	338825	2322.571	19331	169	171.286	3826.345	28.244	26.229	218.305	1.909	1.934	7.824845691
2020/8/16	2245	341070	2339.714	19492	161	175.429	3851.697	25.353	26.422	220.123	1.818	1.981	7.716906135
2020/8/17	2133	343203	2355.857	19639	147	173.143	3875.785	24.088	26.605	221.783	1.66	1.955	7.665753432
2020/8/18	2247	345450	2372.286	19804	165	169.714	3901.161	25.375	26.79	223.646	1.863	1.917	7.717796211
2020/8/19	2385	347835	2378	19972	168	167.429	3928.095	26.934	26.855	225.543	1.897	1.891	7.777373603
2020/8/20	2444	350279	2368.571	20125	153	162.429	3955.695	27.6	26.748	227.271	1.728	1.834	7.801800402
2020/8/21	2279	352558	2319.143	20264	139	157.429	3981.431	25.737	26.19	228.841	1.57	1.778	7.731930722
2020/8/22	2206	354764	2277	20376	112	149.286	4006.344	24.912	25.714	230.106	1.265	1.686	7.699389406
2020/8/23	2028	356792	2246	20502	126	144.286	4029.246	22.902	25.364	231.529	1.423	1.629	7.61529834
2020/8/24	2113	358905	2243.143	20643	141	143.429	4053.108	23.862	25.332	233.121	1.592	1.62	7.656337166
2020/8/25	2245	361150	2242.857	20776	133	138.857	4078.461	25.353	25.329	234.623	1.502	1.568	7.716906135
2020/8/26	2213	363363	2218.286	20901	125	132.714	4103.452	24.991	25.051	236.035	1.412	1.499	7.702556113
2020/8/27	2243	365606	2189.571	21020	119	127.857	4128.782	25.33	24.727	237.378	1.344	1.444	7.716015267
2020/8/28	2190	367796	2176.857	21137	117	124.714	4153.514	24.732	24.583	238.7	1.321	1.408	7.69211334
2020/8/29	2115	369911	2163.857	21249	112	124.714	4177.398	23.885	24.436	239.965	1.265	1.408	7.657282793
2020/8/30	1905	371816	2146.286	21359	110	122.429	4198.912	21.513	24.238	241.207	1.242	1.383	7.552762084
2020/8/31	1754	373570	2095	21462	103	117	4218.719	19.808	23.659	242.37	1.163	1.321	7.470224136
2020/9/1	1642	375212	2008.857	21571	109	113.571	4237.262	18.543	22.686	243.601	1.231	1.283	7.404279118
2020/9/2	1682	376894	1933	21672	101	110.143	4256.257	18.995	21.829	244.742	1.141	1.244	7.428333194
2020/9/3	1858	378752	1878	21797	125	111	4277.24	20.982	21.208	246.153	1.412	1.254	7.527793988
2020/9/4	1994	380746	1850	21926	129	112.714	4299.758	22.518	20.892	247.61	1.457	1.273	7.598399329
2020/9/5	2026	382772	1837.286	22044	118	113.571	4322.637	22.88	20.748	248.943	1.333	1.283	7.614312146
2020/9/6	1894	384666	1835.714	22154	110	113.571	4344.026	21.389	20.731	250.185	1.242	1.283	7.546974118
2020/9/7	1992	386658	1869.714	22293	139	118.714	4366.522	22.496	21.115	251.754	1.57	1.341	7.59739632
2020/9/8	2152	388810	1942.571	22410	117	119.857	4390.824	24.302	21.937	253.076	1.321	1.354	7.674617497
2020/9/9	2302	391112	2031.143	22542	132	124.286	4416.821	25.996	22.938	254.566	1.491	1.404	7.7419679
2020/9/10	2313	393425	2096.143	22669	127	124.571	4442.942	26.121	23.672	256.001	1.434	1.407	7.746732908
2020/9/11	2063	395488	2106	22798	129	124.571	4466.239	23.297	23.783	257.457	1.457	1.407	7.632401127
2020/9/12	2313	397801	2147	22913	115	124.143	4492.36	26.121	24.246	258.756	1.299	1.402	7.746732908
2020/9/13	2139	399940	2182	23029	116	125	4516.515	24.156	24.641	260.066	1.31	1.412	7.668561108
2020/9/14	2089	402029	2195.857	23157	128	123.429	4540.106	23.591	24.798	261.512	1.446	1.394	7.644919345
2020/9/15	2619	404648	2262.571	23313	156	129	4569.683	29.576	25.551	263.273	1.762	1.457	7.870929597
2020/9/16	2705	407353	2320.143	23453	140	130.143	4600.23	30.548	26.201	264.854	1.581	1.47	7.903226809
2020/9/17	2981	410334	2415.571	23632	179	137.571	4633.895	33.664	27.279	266.876	2.021	1.554	8.000349495
2020/9/18	2815	413149	2523	23808	176	144.286	4665.684	31.79	28.492	268.863	1.988	1.629	7.943072717
2020/9/19	3049	416198	2628.143	23952	144	148.429	4700.117	34.432	29.68	270.49	1.626	1.676	8.02289687
2020/9/20	2845	419043	2729	24118	166	155.571	4732.245	32.129	30.819	272.364	1.875	1.757	7.953669779
2020/9/21	3097	422140	2873	24301	183	163.429	4767.22	34.974	32.445	274.431	2.067	1.846	8.038512021
2020/9/22	3341	425481	2976.143	24478	177	166.429	4804.949	37.73	33.61	276.43	1.999	1.879	8.114324709
2020/9/23	3712	429193	3120	24656	178	171.857	4846.869	41.92	35.234	278.44	2.01	1.941	8.219595454
2020/9/24	3605	432798	3209.143	24840	184	172.571	4887.58	40.711	36.241	280.518	2.078	1.949	8.190354404
2020/9/25	3521	436319	3310	25015	175	172.429	4927.343	39.763	37.38	282.494	1.976	1.947	8.166784289
2020/9/26	3563	439882	3383.429	25222	207	181.429	4967.58	40.237	38.209	284.832	2.338	2.049	8.178638789
2020/9/27	3204	443086	3434.714	25394	172	182.286	5003.762	36.183	38.788	286.774	1.942	2.059	8.072467369
2020/9/28	3362	446448	3472.571	25589	195	184	5041.729	37.967	39.216	288.976	2.202	2.078	8.120588712
2020/9/29	3512	449960	3497	25779	190	185.857	5081.39	39.661	39.492	291.122	2.146	2.099	8.164225652
2020/9/30	3677	453637	3492	25986	207	190	5122.915	41.524	39.435	293.459	2.338	2.146	8.210124405
2020/10/1	3582	457219	3488.714	26169	183	189.857	5163.366	40.451	39.398	295.526	2.067	2.144	8.183955717
2020/10/2	3825	461044	3532.143	26380	211	195	5206.562	43.196	39.888	297.909	2.383	2.202	8.24957515
2020/10/3	3552	464596	3530.571	26567	187	192.143	5246.674	40.113	39.871	300.021	2.112	2.17	8.175547596
2020/10/4	3523	468119	3576.143	26746	179	193.143	5286.46	39.785	40.385	302.042	2.021	2.181	8.167351987
2020/10/5	3653	471772	3617.714	26957	211	195.429	5327.713	41.253	40.855	304.425	2.383	2.207	8.203577737
2020/10/6	3902	475674	3673.429	27192	235	201.857	5371.778	44.065	41.484	307.079	2.654	2.28	8.269500767
2020/10/7	4151	479825	3741.143	27419	227	204.714	5418.655	46.877	42.249	309.642	2.564	2.312	8.331345425
2020/10/8	4019	483844	3803.571	27658	239	212.714	5464.042	45.386	42.954	312.341	2.699	2.402	8.299037182
2020/10/9	4392	488236	3884.571	27888	230	215.429	5513.641	49.599	43.868	314.939	2.597	2.433	8.387767644
2020/10/10	4142	492378	3968.857	28098	210	218.714	5560.416	46.776	44.82	317.31	2.372	2.47	8.329175442
2020/10/11	3875	496253	4019.143	28293	195	221	5604.176	43.76	45.388	319.512	2.202	2.496	8.262558973
2020/10/12	3822	500075	4043.286	28544	251	226.714	5647.338	43.162	45.661	322.347	2.835	2.56	8.248790734
2020/10/13	4206	504281	4086.714	28816	272	232	5694.836	47.498	46.151	325.419	3.072	2.62	8.344505084
2020/10/14	4108	508389	4080.571	29070	254	235.857	5741.228	46.392	46.082	328.287	2.868	2.664	8.320934969
2020/10/15	4830	513219	4196.429	29349	279	241.571	5795.773	54.545	47.39	331.438	3.151	2.728	8.482808765
2020/10/16	4616	517835	4228.429	29605	256	245.286	5847.902	52.128	47.752	334.329	2.891	2.77	8.437500423
2020/10/17	4552	522387	4287	29870	265	253.143	5899.307	51.406	48.413	337.321	2.993	2.859	8.423541635
2020/10/18	4103	526490	4319.571	30123	253	261.429	5945.642	46.335	48.781	340.179	2.857	2.952	8.319717387
2020/10/19	3890	530380	4329.286	30375	252	261.571	5989.572	43.93	48.891	343.024	2.846	2.954	8.266421473
2020/10/20	4251	534631	4335.714	30712	337	270.857	6037.578	48.006	48.963	346.83	3.806	3.059	8.355144739
2020/10/21	5039	539670	4468.714	31034	322	280.571	6094.484	56.905	50.465	350.466	3.636	3.168	8.525161361
2020/10/22	5616	545286	4581	31346	312	285.286	6157.905	63.421	51.733	353.99	3.523	3.222	8.633552993
2020/10/23	5471	550757	4703.143	31650	304	292.143	6219.689	61.784	53.113	357.423	3.433	3.299	8.607399459
2020/10/24	6134	556891	4929.143	31985	335	302.143	6288.96	69.271	55.665	361.206	3.783	3.412	8.721765357
2020/10/25	5814	562705	5173.571	32320	335	313.857	6354.618	65.657	58.425	364.989	3.783	3.544	8.668196065
2020/10/26	6191	568896	5502.286	32616	296	320.143	6424.532	69.915	62.137	368.332	3.343	3.615	8.731013415
2020/10/27	5960	574856	5746.429	32953	337	320.143	6491.839	67.306	64.894	372.138	3.806	3.615	8.692993531
2020/10/28	6968	581824	6022	33299	346	323.571	6570.528	78.69	68.006	376.045	3.907	3.654	8.849227021
2020/10/29	6824	588648	6194.571	33714	415	338.286	6647.591	77.063	69.955	380.732	4.687	3.82	8.82834762
2020/10/30	8293	596941	6597.714	34113	399	351.857	6741.244	93.653	74.508	385.238	4.506	3.974	9.023287641
2020/10/31	8011	604952	6865.857	34478	365	356.143	6831.712	90.468	77.536	389.359	4.122	4.022	8.988695697
2020/11/1	7820	612772	7152.429	34864	386	363.429	6920.023	88.311	80.772	393.719	4.359	4.104	8.964567703
2020/11/2	7719	620491	7370.714	35298	434	383.143	7007.194	87.171	83.237	398.62	4.901	4.327	8.951569643
2020/11/3	8289	628780	7703.429	35738	440	397.857	7100.801	93.608	86.995	403.589	4.969	4.493	9.022805248
2020/11/4	8932	637712	7984	36160	422	408.714	7201.67	100.869	90.163	408.354	4.766	4.616	9.097507564
2020/11/5	8452	646164	8216.571	36579	419	409.286	7297.119	95.448	92.79	413.086	4.732	4.622	9.042276687
2020/11/6	8772	654936	8285	36985	406	410.286	7396.181	99.062	93.562	417.671	4.585	4.633	9.079434102
2020/11/7	8864	663800	8406.857	37409	424	418.714	7496.282	100.101	94.938	422.459	4.788	4.729	9.089866219
2020/11/8	9450	673250	8639.714	37832	423	424	7603	106.719	97.568	427.236	4.777	4.788	9.153875835
2020/11/9	9236	682486	8856.429	38291	459	427.571	7707.302	104.302	100.015	432.42	5.183	4.829	9.130972437
2020/11/10	10463	692949	9167	38749	458	430.143	7825.461	118.158	103.523	437.592	5.172	4.858	9.255696074
2020/11/11	10339	703288	9368	39202	453	434.571	7942.219	116.758	105.793	442.707	5.116	4.908	9.243775148
2020/11/12	11780	715068	9843.429	39664	462	440.714	8075.25	133.031	111.162	447.925	5.217	4.977	9.374243343
2020/11/13	11517	726585	10235.571	40121	457	448	8205.312	130.061	115.59	453.086	5.161	5.059	9.351666308
2020/11/14	11737	738322	10646	40582	461	453.286	8337.857	132.546	120.225	458.292	5.206	5.119	9.370586721
2020/11/15	11203	749525	10896.429	41034	452	457.429	8464.373	126.515	123.053	463.396	5.104	5.166	9.324026136
2020/11/16	12543	762068	11368.857	41493	459	457.429	8606.02	141.648	128.388	468.58	5.183	5.166	9.436997743
2020/11/17	13053	775121	11738.857	41979	486	461.429	8753.428	147.407	132.567	474.068	5.488	5.211	9.476849879
2020/11/18	13352	788473	12169.286	42461	482	465.571	8904.212	150.784	137.428	479.511	5.443	5.258	9.499496358
2020/11/19	13421	801894	12403.714	42941	480	468.143	9055.775	151.563	140.075	484.932	5.421	5.287	9.504650431
2020/11/20	13223	815117	12647.429	43417	476	470.857	9205.102	149.327	142.827	490.307	5.375	5.317	9.48978864
2020/11/21	13260	828377	12865	43896	479	473.429	9354.847	149.745	145.284	495.717	5.409	5.346	9.492582676
2020/11/22	12931	841308	13111.857	44327	431	470.429	9500.876	146.03	148.072	500.584	4.867	5.313	9.467460139
2020/11/23	13053	854361	13184.714	44802	475	472.714	9648.284	147.407	148.895	505.948	5.364	5.338	9.476849879
2020/11/24	12460	866821	13100	45255	453	468	9788.994	140.711	147.938	511.064	5.116	5.285	9.430359046
2020/11/25	13721	880542	13152.714	45738	483	468.143	9943.945	154.951	148.533	516.518	5.455	5.287	9.526755663
2020/11/26	13843	894385	13213	46207	469	466.571	10100.274	156.329	149.214	521.815	5.296	5.269	9.535607205
2020/11/27	13961	908346	13318.429	46689	482	467.429	10257.935	157.661	150.405	527.258	5.443	5.279	9.544094633
2020/11/28	14051	922397	13431.429	47095	406	457	10416.613	158.678	151.681	531.843	4.585	5.161	9.550520013
2020/11/29	13402	935799	13498.714	47486	391	451.286	10567.962	151.349	152.441	536.259	4.416	5.096	9.503233841
2020/11/30	12950	948749	13484	47875	389	439	10714.206	146.244	152.275	540.652	4.393	4.958	9.468928284
2020/12/1	13321	962070	13607	48246	371	427.286	10864.64	150.434	153.664	544.841	4.19	4.825	9.497172083
2020/12/2	13881	975951	13629.857	48628	382	412.857	11021.397	156.758	153.922	549.155	4.314	4.662	9.538348316
2020/12/3	13621	989572	13598.143	48990	362	397.571	11175.219	153.822	153.564	553.243	4.088	4.49	9.519441412
2020/12/4	13922	1003494	13592.571	49348	358	379.857	11332.44	157.221	153.501	557.286	4.043	4.29	9.541297428
2020/12/5	13341	1016835	13491.143	49695	347	371.429	11483.1	150.66	152.355	561.205	3.919	4.195	9.498672233
2020/12/6	12151	1028986	13312.429	50016	321	361.429	11620.321	137.221	150.337	564.83	3.625	4.082	9.405249044
2020/12/7	11561	1040547	13114	50310	294	347.857	11750.879	130.558	148.096	568.15	3.32	3.928	9.355479138
2020/12/8	10827	1051374	12757.714	50594	284	335.429	11873.148	122.269	144.073	571.357	3.207	3.788	9.289890651
2020/12/9	11023	1062397	12349.429	50917	323	327	11997.631	124.483	139.462	575.005	3.648	3.693	9.307829993
2020/12/10	10223	1072620	11864	51212	295	317.429	12113.079	115.448	133.98	578.336	3.331	3.585	9.232493177
2020/12/11	10403	1083023	11361.286	51496	284	306.857	12230.56	117.481	128.303	581.543	3.207	3.465	9.249945627
2020/12/12	9594	1092617	10826	51728	232	290.429	12338.904	108.345	122.258	584.163	2.62	3.28	9.168997408
2020/12/13	8201	1100818	10261.714	51949	221	276.143	12431.518	92.614	115.885	586.659	2.496	3.118	9.012133306
2020/12/14	7451	1108269	9674.571	52196	247	269.429	12515.662	84.144	109.255	589.449	2.789	3.043	8.916237732
2020/12/15	7501	1115770	9199.429	52447	251	264.714	12600.371	84.709	103.889	592.283	2.835	2.989	8.922924931
2020/12/16	7704	1123474	8725.286	52670	223	250.429	12687.372	87.001	98.534	594.801	2.518	2.828	8.949624748
2020/12/17	7603	1131077	8351	52883	213	238.714	12773.233	85.861	94.308	597.207	2.405	2.696	8.936429704
2020/12/18	7453	1138530	7929.571	53095	212	228.429	12857.399	84.167	89.549	599.601	2.394	2.58	8.91650608
2020/12/19	7121	1145651	7576.286	53273	178	220.714	12937.817	80.417	85.559	601.611	2.01	2.493	8.870943864
2020/12/20	6421	1152072	7322	53448	175	214.143	13010.329	72.512	82.687	603.587	1.976	2.418	8.767484875
2020/12/21	6312	1158384	7159.286	53625	177	204.143	13081.61	71.281	80.85	605.586	1.999	2.305	8.750366278
2020/12/22	6151	1164535	6966.429	53816	191	195.571	13151.073	69.463	78.672	607.743	2.157	2.209	8.724532511
2020/12/23	6208	1170743	6752.714	54003	187	190.429	13221.18	70.107	76.258	609.855	2.112	2.151	8.733755131
2020/12/24	6261	1177004	6561	54156	153	181.857	13291.885	70.705	74.093	611.583	1.728	2.054	8.742254902
2020/12/25	6178	1183182	6378.857	54308	152	173.286	13361.653	69.768	72.036	613.299	1.717	1.957	8.728911725
2020/12/26	6021	1189203	6221.714	54440	132	166.714	13429.648	67.995	70.262	614.79	1.491	1.883	8.703174709
2020/12/27	5760	1194963	6127.286	54574	134	160.857	13494.696	65.048	69.195	616.303	1.513	1.817	8.65886635
2020/12/28	5502	1200465	6011.571	54693	119	152.571	13556.83	62.134	67.889	617.647	1.344	1.723	8.613048677
2020/12/29	5908	1206373	5976.857	54814	121	142.571	13623.549	66.719	67.497	619.014	1.366	1.61	8.684231891
2020/12/30	6108	1212481	5962.571	54946	132	134.714	13692.527	68.978	67.335	620.504	1.491	1.521	8.717518373
2020/12/31	6272	1218753	5964.143	55095	149	134.143	13763.356	70.83	67.353	622.187	1.683	1.515	8.744009988
2021/1/1	6390	1225143	5994.429	55223	128	130.714	13835.518	72.162	67.695	623.632	1.446	1.476	8.76264603
2021/1/2	6286	1231429	6032.286	55337	114	128.143	13906.506	70.988	68.122	624.92	1.287	1.447	8.746239288
2021/1/3	6045	1237474	6073	55438	101	123.429	13974.772	68.266	68.582	626.06	1.141	1.394	8.707152175
2021/1/4	5960	1243434	6138.429	55540	102	121	14042.078	67.306	69.321	627.212	1.152	1.366	8.692993531
2021/1/5	6073	1249507	6162	55650	110	119.429	14110.66	68.582	69.587	628.454	1.242	1.349	8.711772646
2021/1/6	6113	1255620	6162.714	55748	98	114.571	14179.694	69.034	69.595	629.561	1.107	1.294	8.718336502
2021/1/7	6283	1261903	6164.286	55830	82	105	14250.648	70.954	69.613	630.487	0.926	1.186	8.745761999
2021/1/8	6360	1268263	6160	55933	103	101.429	14322.472	71.823	69.565	631.65	1.163	1.145	8.757940877
2021/1/9	6251	1274514	6155	56018	85	97.286	14393.064	70.592	69.508	632.61	0.96	1.099	8.740656692
2021/1/10	5924	1280438	6137.714	56100	82	94.571	14459.964	66.9	69.313	633.536	0.926	1.068	8.686935966
2021/1/11	5968	1286406	6138.857	56171	71	90.143	14527.36	67.397	69.326	634.338	0.802	1.018	8.694334688
2021/1/12	6208	1292614	6158.143	56262	91	87.429	14597.467	70.107	69.544	635.366	1.028	0.987	8.733755131
2021/1/13	6408	1299022	6200.286	56360	98	87.429	14669.832	72.365	70.02	636.472	1.107	0.987	8.765458532
2021/1/14	6317	1305339	6205.143	56457	97	89.571	14741.17	71.338	70.075	637.568	1.095	1.012	8.751157981
2021/1/15	6471	1311810	6221	56538	81	86.429	14814.247	73.077	70.254	638.483	0.915	0.976	8.775240459
2021/1/16	6485	1318295	6254.429	56621	83	86.143	14887.482	73.235	70.631	639.42	0.937	0.973	8.777401287
2021/1/17	6100	1324395	6279.571	56717	96	88.143	14956.369	68.887	70.915	640.504	1.084	0.995	8.716207971
2021/1/18	6016	1330411	6286.429	56803	86	90.286	15024.308	67.939	70.993	641.475	0.971	1.02	8.702344075
2021/1/19	5806	1336217	6229	56886	83	89.143	15089.875	65.567	70.344	642.413	0.937	1.007	8.666819365
2021/1/20	5917	1342134	6158.857	56973	87	87.571	15156.696	66.821	69.552	643.395	0.982	0.989	8.685753833
2021/1/21	6182	1348316	6139.571	57057	84	85.714	15226.509	69.813	69.334	644.344	0.949	0.968	8.72955887
2021/1/22	6204	1354520	6101.429	57150	93	87.429	15296.57	70.062	68.903	645.394	1.05	0.987	8.733110698
2021/1/23	6305	1360825	6075.714	57225	75	86.286	15367.773	71.202	68.613	646.241	0.847	0.974	8.74925684
2021/1/24	6207	1367032	6091	57294	69	82.429	15437.868	70.096	68.786	647.02	0.779	0.931	8.733594062
2021/1/25	5945	1372977	6080.857	57383	89	82.857	15505.005	67.137	68.671	648.025	1.005	0.936	8.690474004
2021/1/26	6309	1379286	6152.714	57481	98	85	15576.252	71.247	69.482	649.132	1.107	0.96	8.749890956
2021/1/27	6420	1385706	6224.571	57560	79	83.857	15648.753	72.501	70.294	650.024	0.892	0.947	8.767329148
2021/1/28	6608	1392314	6285.429	57651	91	84.857	15723.377	74.624	70.981	651.052	1.028	0.958	8.796187635
2021/1/29	6527	1398841	6331.571	57736	85	83.714	15797.087	73.709	71.502	652.012	0.96	0.945	8.783855897
2021/1/30	6573	1405414	6369.857	57807	71	83.143	15871.315	74.229	71.935	652.813	0.802	0.939	8.790877754
2021/1/31	6317	1411731	6385.571	57889	82	85	15942.653	71.338	72.112	653.739	0.926	0.96	8.751157981
2021/2/1	6268	1417999	6431.714	57959	70	82.286	16013.438	70.784	72.633	654.53	0.791	0.929	8.743372131
2021/2/2	6597	1424596	6472.857	58038	79	79.571	16087.937	74.5	73.098	655.422	0.892	0.899	8.794521852
2021/2/3	6820	1431416	6530	58110	72	78.571	16164.956	77.018	73.743	656.235	0.813	0.887	8.827761368
2021/2/4	6870	1438286	6567.429	58189	79	76.857	16242.538	77.583	74.166	657.127	0.892	0.868	8.835064935
2021/2/5	7040	1445326	6640.714	58256	67	74.286	16322.041	79.503	74.993	657.884	0.757	0.839	8.859505485
2021/2/6	7061	1452387	6710.429	58336	80	75.571	16401.781	79.74	75.781	658.787	0.903	0.853	8.862483576
2021/2/7	6983	1459370	6805.571	58412	76	74.714	16480.64	78.859	76.855	659.646	0.858	0.844	8.851377098
2021/2/8	7065	1466435	6919.429	58469	57	72.857	16560.425	79.785	78.141	660.289	0.644	0.823	8.863049828
2021/2/9	7321	1473756	7022.857	58536	67	71.143	16643.1	82.676	79.309	661.046	0.757	0.803	8.898638794
2021/2/10	7640	1481396	7140	58625	89	73.571	16729.379	86.278	80.632	662.051	1.005	0.831	8.941283764
2021/2/11	7585	1488981	7242.143	58686	61	71	16815.036	85.657	81.785	662.74	0.689	0.802	8.934059722
2021/2/12	7474	1496455	7304.143	58751	65	70.714	16899.44	84.404	82.486	663.474	0.734	0.799	8.919319398
2021/2/13	7298	1503753	7338	58809	58	67.571	16981.856	82.416	82.868	664.129	0.655	0.763	8.895492631
2021/2/14	7120	1510873	7357.571	58883	74	67.286	17062.262	80.406	83.089	664.965	0.836	0.76	8.870803444
2021/2/15	7390	1518263	7404	58945	62	68	17145.717	83.455	83.613	665.665	0.7	0.768	8.908018323
2021/2/16	7760	1526023	7466.714	59028	83	70.286	17233.351	87.634	84.321	666.602	0.937	0.794	8.956866471
2021/2/17	8011	1534034	7519.714	59117	89	70.286	17323.819	90.468	84.92	667.607	1.005	0.794	8.988695697
2021/2/18	8042	1542076	7585	59184	67	71.143	17414.637	90.818	85.657	668.364	0.757	0.803	8.992557427
2021/2/19	8066	1550142	7669.571	59264	80	73.286	17505.726	91.089	86.612	669.267	0.903	0.828	8.995536945
2021/2/20	8017	1558159	7772.286	59341	77	76	17596.262	90.536	87.772	670.137	0.87	0.858	8.989444293
2021/2/21	7922	1566081	7886.857	59409	68	75.143	17685.725	89.463	89.066	670.905	0.768	0.849	8.977525201
2021/2/22	7931	1574012	7964.143	59483	74	76.857	17775.29	89.565	89.939	671.74	0.836	0.868	8.97866049
2021/2/23	8263	1582275	8036	59572	89	77.714	17868.604	93.314	90.75	672.746	1.005	0.878	9.019664011
2021/2/24	8330	1590605	8081.571	59663	91	78	17962.674	94.071	91.265	673.773	1.028	0.881	9.027738776
2021/2/25	8270	1598875	8114.143	59736	73	78.857	18056.067	93.393	91.633	674.598	0.824	0.891	9.0205107
2021/2/26	8206	1607081	8134.143	59830	94	80.857	18148.737	92.67	91.859	675.659	1.062	0.913	9.012742728
2021/2/27	8103	1615184	8146.429	59899	69	79.714	18240.244	91.507	91.997	676.438	0.779	0.9	9.000113046
2021/2/28	7975	1623159	8154	59980	81	81.571	18330.306	90.062	92.083	677.353	0.915	0.921	8.984192312
2021/3/1	8010	1631169	8165.286	60073	93	84.286	18420.763	90.457	92.21	678.403	1.05	0.952	8.988570876
2021/3/2	8510	1639679	8200.571	60181	108	87	18516.866	96.103	92.609	679.623	1.22	0.982	9.049114723
2021/3/3	8495	1648174	8224.143	60267	86	86.286	18612.8	95.934	92.875	680.594	0.971	0.974	9.047350743
2021/3/4	8525	1656699	8260.571	60353	86	88.143	18709.073	96.273	93.286	681.565	0.971	0.995	9.050875597
2021/3/5	8404	1665103	8288.857	60431	78	85.857	18803.979	94.906	93.606	682.446	0.881	0.97	9.036582046
2021/3/6	8367	1673470	8326.571	60512	81	87.571	18898.467	94.488	94.032	683.361	0.915	0.989	9.032170186
2021/3/7	8212	1681682	8360.429	60594	82	87.714	18991.205	92.738	94.414	684.287	0.926	0.991	9.013473544
2021/3/8	8010	1689692	8360.429	60687	93	87.714	19081.662	90.457	94.414	685.337	1.05	0.991	8.988570876
2021/3/9	8313	1698005	8332.286	60786	99	86.429	19175.54	93.879	94.096	686.455	1.118	0.976	9.02569612
2021/3/10	8554	1706559	8340.714	60867	81	85.714	19272.141	96.6	94.192	687.37	0.915	0.968	9.054271186
2021/3/11	8603	1715162	8351.857	60928	61	82.143	19369.294	97.154	94.317	688.059	0.689	0.928	9.05998249
2021/3/12	8308	1723470	8338.143	61016	88	83.571	19463.116	93.822	94.162	689.053	0.994	0.944	9.025094544
2021/3/13	8088	1731558	8298.286	61069	53	79.571	19554.454	91.338	93.712	689.651	0.599	0.899	8.998260393
2021/3/14	7802	1739360	8239.714	61142	73	78.286	19642.562	88.108	93.051	690.476	0.824	0.884	8.962263554
2021/3/15	7593	1746953	8180.143	61230	88	77.571	19728.309	85.748	92.378	691.469	0.994	0.876	8.935113741
2021/3/16	7980	1754933	8132.571	61330	100	77.714	19818.427	90.118	91.841	692.599	1.129	0.878	8.984818996
2021/3/17	8380	1763313	8107.714	61427	97	80	19913.063	94.635	91.56	693.694	1.095	0.903	9.033722518
2021/3/18	7802	1771115	7993.286	61492	65	80.571	20001.17	88.108	90.268	694.428	0.734	0.91	8.962263554
2021/3/19	7530	1778645	7882.143	61581	89	80.714	20086.207	85.036	89.013	695.433	1.005	0.912	8.926783114
2021/3/20	7620	1786265	7815.286	61649	68	82.857	20172.259	86.053	88.258	696.201	0.768	0.936	8.938662874
2021/3/21	7540	1793805	7777.857	61724	75	83.143	20257.408	85.149	87.835	697.048	0.847	0.939	8.928110078
2021/3/22	7260	1801065	7730.286	61797	73	81	20339.395	81.987	87.298	697.872	0.824	0.915	8.890272839
2021/3/23	7357	1808422	7641.286	61877	80	78.143	20422.478	83.082	86.293	698.776	0.903	0.882	8.903543436
2021/3/24	7290	1815712	7485.571	61951	74	74.857	20504.804	82.326	84.534	699.612	0.836	0.845	8.89439599
2021/3/25	7605	1823317	7457.429	62045	94	79	20590.687	85.883	84.217	700.673	1.062	0.892	8.936692688
2021/3/26	7506	1830823	7454	62142	97	80.143	20675.452	84.765	84.178	701.769	1.095	0.905	8.923591198
2021/3/27	7980	1838803	7505.429	62223	81	82	20765.57	90.118	84.759	702.683	0.915	0.926	8.984818996
2021/3/28	8120	1846923	7588.286	62308	85	83.429	20857.269	91.699	85.694	703.643	0.96	0.942	9.002208578
2021/3/29	8751	1855674	7801.286	62397	89	85.714	20956.094	98.825	88.1	704.648	1.005	0.968	9.077037525
2021/3/30	9310	1864984	8080.286	62478	81	85.857	21061.231	105.138	91.251	705.563	0.915	0.97	9.138951776
2021/3/31	10250	1875234	8503.143	62569	91	88.286	21176.984	115.753	96.026	706.591	1.028	0.997	9.235130541
2021/4/1	10330	1885564	8892.429	62665	96	88.571	21293.641	116.657	100.422	707.675	1.084	1	9.242904363
2021/4/2	11750	1897314	9498.714	62759	94	88.143	21426.333	132.693	107.269	708.736	1.062	0.995	9.371693622
2021/4/3	11660	1908974	10024.429	62876	117	93.286	21558.01	131.676	113.206	710.058	1.321	1.053	9.36400522
2021/4/4	11420	1920394	10495.857	62999	123	98.714	21686.976	128.966	118.53	711.447	1.389	1.115	9.343209045
2021/4/5	11680	1932074	10914.286	63160	161	109	21818.878	131.902	123.255	713.265	1.818	1.231	9.365718869
2021/4/6	13890	1945964	11568.571	63332	172	122	21975.737	156.86	130.644	715.207	1.942	1.378	9.538996427
2021/4/7	17430	1963394	12594.286	63506	174	133.857	22172.574	196.837	142.227	717.172	1.965	1.512	9.766005509
2021/4/8	20954	1984348	14112	63699	193	147.714	22409.207	236.633	159.367	719.352	2.18	1.668	9.95013256
2021/4/9	22586	2006934	15660	63884	185	160.714	22664.27	255.063	176.848	721.441	2.089	1.815	10.0251298
2021/4/10	22478	2029412	17205.429	64039	155	166.143	22918.114	253.844	194.301	723.191	1.75	1.876	10.02033682
2021/4/11	19666	2049078	18383.429	64232	193	176.143	23140.202	222.088	207.604	725.371	2.18	1.989	9.886697383
2021/4/12	21063	2070141	19723.857	64490	258	190	23378.066	237.864	222.741	728.284	2.914	2.146	9.955320701
2021/4/13	23311	2093452	21069.714	64764	274	204.571	23641.316	263.251	237.94	731.379	3.094	2.31	10.05672353
2021/4/14	24760	2118212	22116.857	65055	291	221.286	23920.931	279.614	249.765	734.665	3.286	2.499	10.11702511
2021/4/15	25582	2143794	22778	65359	304	237.143	24209.828	288.897	257.232	738.098	3.433	2.678	10.14968335
2021/4/16	25078	2168872	23134	65680	321	256.571	24493.033	283.205	261.252	741.723	3.625	2.897	10.12978612
2021/4/17	25261	2194133	23531.571	66008	328	281.286	24778.305	285.272	265.742	745.427	3.704	3.177	10.13705657
2021/4/18	21312	2215445	23766.714	66327	319	299.286	25018.981	240.676	268.397	749.03	3.602	3.38	9.967072494
2021/4/19	21644	2237089	23849.714	66732	405	320.286	25263.407	244.425	269.334	753.603	4.574	3.617	9.98252976
2021/4/20	24346	2261435	23997.571	67130	398	338	25538.346	274.939	271.004	758.098	4.495	3.817	10.10016392
2021/4/21	25492	2286927	24102.143	67525	395	352.857	25826.226	287.881	272.185	762.559	4.461	3.985	10.14615918
2021/4/22	24886	2311813	24002.714	67913	388	364.857	26107.263	281.037	271.062	766.94	4.382	4.12	10.12210086
2021/4/23	24092	2335905	23861.857	68366	453	383.714	26379.334	272.071	269.472	772.056	5.116	4.333	10.08967662
2021/4/24	22904	2358809	23525.143	68746	380	391.143	26637.988	258.654	265.669	776.347	4.291	4.417	10.03911051
2021/4/25	18230	2377039	23084.857	69120	374	399	26843.859	205.871	260.697	780.571	4.224	4.506	9.810878721
2021/4/26	19165	2396204	22730.714	69574	454	406	27060.289	216.43	256.698	785.698	5.127	4.585	9.860893155
2021/4/27	21026	2417230	22256.429	70070	496	420	27297.736	237.446	251.341	791.299	5.601	4.743	9.953562605
2021/4/28	20963	2438193	21609.429	70532	462	429.571	27534.47	236.735	244.035	796.517	5.217	4.851	9.95056196
2021/4/29	21713	2459906	21156.143	70966	434	436.143	27779.675	245.205	238.916	801.418	4.901	4.925	9.985712493
2021/4/30	19899	2479805	20557.143	71351	385	426.429	28004.394	224.719	232.151	805.766	4.348	4.816	9.898475011
2021/5/1	19272	2499077	20038.286	71758	407	430.286	28222.032	217.638	226.292	810.362	4.596	4.859	9.866460432
2021/5/2	17080	2516157	19874	72090	332	424.286	28414.917	192.884	224.437	814.111	3.749	4.791	9.745722014
2021/5/3	18698	2534855	19807.286	72484	394	415.714	28626.073	211.156	223.683	818.561	4.449	4.695	9.836225325
2021/5/4	20732	2555587	19765.286	72875	391	400.714	28860.199	234.126	223.209	822.976	4.416	4.525	9.939481913
2021/5/5	20150	2575737	19649.143	73219	344	383.857	29087.752	227.554	221.897	826.861	3.885	4.335	9.911009194
2021/5/6	15872	2591609	18814.714	73568	349	371.714	29266.995	179.242	212.474	830.802	3.941	4.198	9.672374832
2021/5/7	18409	2610018	18601.857	73906	338	365	29474.887	207.893	210.07	834.619	3.817	4.122	9.820649274
2021/5/8	17076	2627094	18288.143	74241	335	354.714	29667.726	192.839	206.528	838.402	3.783	4.006	9.745487808
2021/5/9	13576	2640670	17787.571	74524	283	347.714	29821.04	153.314	200.875	841.598	3.196	3.927	9.516132464
2021/5/10	14141	2654811	17136.571	74910	386	346.571	29980.734	159.694	193.523	845.957	4.359	3.914	9.556904372
2021/5/11	18408	2673219	16804.571	75261	351	340.857	30188.615	207.881	189.774	849.921	3.964	3.849	9.820594954
2021/5/12	18133	2691352	16516.429	75568	307	335.571	30393.391	204.776	186.52	853.388	3.467	3.79	9.805543908
2021/5/13	16409	2707761	16593.143	75934	366	338	30578.697	185.307	187.386	857.521	4.133	3.817	9.705646184
2021/5/14	14246	2722007	15998.429	76231	297	332.143	30739.577	160.88	180.67	860.875	3.354	3.751	9.564301637
2021/5/15	10145	2732152	15008.286	76433	202	313.143	30854.144	114.567	169.488	863.157	2.281	3.536	9.224834818
2021/5/16	7723	2739875	14172.143	76633	200	301.286	30941.36	87.216	160.046	865.415	2.259	3.402	8.952087644
2021/5/17	11291	2751166	13765	76936	303	289.429	31068.869	127.509	155.448	868.837	3.422	3.269	9.331849789
2021/5/18	14319	2765485	13180.857	77222	286	280.143	31230.573	161.704	148.851	872.067	3.23	3.164	9.569412441
2021/5/19	13930	2779415	12580.429	77532	310	280.571	31387.884	157.311	142.071	875.568	3.501	3.168	9.541871852
2021/5/20	12789	2792204	12063.286	77765	233	261.571	31532.31	144.426	136.23	878.199	2.631	2.954	9.456418895
2021/5/21	12428	2804632	11803.571	77994	229	251.857	31672.66	140.349	133.298	880.785	2.586	2.844	9.427787731
2021/5/22	11250	2815882	11961.429	78194	200	251.571	31799.706	127.046	135.08	883.043	2.259	2.841	9.328212293
2021/5/23	8005	2823887	12001.714	78381	187	249.714	31890.106	90.4	135.535	885.155	2.112	2.82	8.98794654
2021/5/24	8631	2832518	11621.714	78597	216	237.286	31987.576	97.47	131.244	887.595	2.439	2.68	9.063231507
2021/5/25	11005	2843523	11148.286	78848	251	232.286	32111.855	124.279	125.897	890.429	2.835	2.623	9.306195858
2021/5/26	11873	2855396	10854.429	79056	208	217.714	32245.937	134.082	122.579	892.778	2.349	2.459	9.382106415
2021/5/27	10468	2865864	10522.857	79219	163	207.714	32364.152	118.215	118.834	894.619	1.841	2.346	9.256173788
2021/5/28	9994	2875858	10175.143	79384	165	198.571	32477.014	112.862	114.908	896.482	1.863	2.242	9.209840247
2021/5/29	10253	2886111	10032.714	79568	184	196.286	32592.801	115.787	113.299	898.56	2.078	2.217	9.235423152
2021/5/30	7107	2893218	9904.429	79741	173	194.286	32673.06	80.259	111.851	900.514	1.954	2.194	8.868976189
2021/5/31	8876	2902094	9939.429	79939	198	191.714	32773.296	100.237	112.246	902.75	2.236	2.165	9.091218941
2021/6/1	11042	2913136	9944.714	80156	217	186.857	32897.993	124.697	112.305	905.2	2.451	2.11	9.309552022
2021/6/2	10687	2923823	9775.286	80327	171	181.571	33018.681	120.688	110.392	907.131	1.931	2.05	9.276876896
2021/6/3	11620	2935443	9939.857	80488	161	181.286	33149.906	131.224	112.251	908.95	1.818	2.047	9.360569085
2021/6/4	9657	2945100	9891.714	80658	170	182	33258.962	109.056	111.707	910.869	1.92	2.055	9.175541866
2021/6/5	9209	2954309	9742.571	80813	155	177.857	33362.959	103.997	110.023	912.62	1.75	2.009	9.128045129
2021/6/6	6442	2960751	9647.571	80941	128	171.429	33435.709	72.749	108.95	914.065	1.446	1.936	8.770749549
2021/6/7	5612	2966363	9181.286	81063	122	160.571	33499.085	63.376	103.684	915.443	1.378	1.813	8.632840615
2021/6/8	4907	2971270	8304.857	81183	120	146.714	33554.5	55.415	93.787	916.798	1.355	1.657	8.498621806
2021/6/9	8846	2980116	8041.857	81362	179	147.857	33654.397	99.898	90.817	918.82	2.021	1.67	9.087833697
2021/6/10	10598	2990714	7895.857	81519	157	147.286	33774.08	119.683	89.168	920.593	1.773	1.663	9.268514936
2021/6/11	12398	3003112	8287.429	81672	153	144.857	33914.091	140.01	93.59	922.32	1.728	1.636	9.425371103
2021/6/12	9966	3013078	8395.571	81796	124	140.429	34026.637	112.546	94.811	923.721	1.4	1.586	9.207034915
2021/6/13	7444	3020522	8538.714	81911	115	138.571	34110.702	84.065	96.428	925.019	1.299	1.565	8.915297945
2021/6/14	8195	3028717	8907.714	82098	187	147.857	34203.248	92.546	100.595	927.131	2.112	1.67	9.011401509
2021/6/15	10715	3039432	9737.429	82217	119	147.714	34324.252	121.004	109.965	928.475	1.344	1.668	9.279493231
2021/6/16	10216	3049648	9933.143	82351	134	141.286	34439.621	115.369	112.175	929.988	1.513	1.596	9.231808279
2021/6/17	10487	3060135	9917.286	82480	129	137.286	34558.05	118.43	111.996	931.445	1.457	1.55	9.257987025
2021/6/18	10291	3070426	9616.286	82619	139	135.286	34674.267	116.216	108.597	933.015	1.57	1.528	9.239122173
2021/6/19	10100	3080526	9635.429	82746	127	135.714	34788.326	114.059	108.813	934.449	1.434	1.533	9.220389708
2021/6/20	6448	3086974	9493.143	82854	108	134.714	34861.143	72.817	107.206	935.669	1.22	1.521	8.771680359
2021/6/21	8161	3095135	9488.286	82965	111	123.857	34953.305	92.162	107.151	936.922	1.254	1.399	9.007244516
2021/6/22	10485	3105620	9455.429	83101	136	126.286	35071.712	118.407	106.78	938.458	1.536	1.426	9.257796313
2021/6/23	11716	3117336	9669.714	83217	116	123.714	35204.02	132.309	109.2	939.768	1.31	1.397	9.368796058
2021/6/24	11059	3128395	9751.429	83329	112	121.286	35328.909	124.889	110.123	941.033	1.265	1.37	9.311090275
2021/6/25	11734	3140129	9957.571	83473	144	122	35461.421	132.512	112.451	942.659	1.626	1.378	9.370331108
2021/6/26	10820	3150949	10060.429	83588	115	120.286	35583.611	122.19	113.612	943.958	1.299	1.358	9.28924397
2021/6/27	7034	3157983	10144.143	83711	123	122.429	35663.046	79.435	114.558	945.347	1.389	1.383	8.85865297
2021/6/28	9758	3167741	10372.286	83845	134	125.714	35773.243	110.197	117.134	946.86	1.513	1.42	9.185945215
2021/6/29	12351	3180092	10638.857	83985	140	126.286	35912.723	139.48	120.144	948.441	1.581	1.426	9.421573272
2021/6/30	12717	3192809	10781.857	84127	142	130	36056.336	143.613	121.759	950.045	1.604	1.468	9.450773592
2021/7/1	11748	3204557	10880.286	84264	137	133.571	36189.006	132.67	122.871	951.592	1.547	1.508	9.37152341
2021/7/2	14303	3218860	11247.286	84389	125	130.857	36350.529	161.524	127.015	953.003	1.412	1.478	9.568294497
2021/7/3	13836	3232696	11678.143	84516	127	132.571	36506.779	156.25	131.881	954.438	1.434	1.497	9.535101443
2021/7/4	8341	3241037	11864.857	84627	111	130.857	36600.974	94.195	133.99	955.691	1.254	1.478	9.029058275
2021/7/5	13781	3254818	12439.571	84792	165	135.286	36756.602	155.629	140.48	957.555	1.863	1.528	9.531118672
2021/7/6	16025	3270843	12964.429	84949	157	137.714	36937.572	180.97	146.407	959.328	1.773	1.555	9.681967682
2021/7/7	16080	3286923	13444.857	85095	146	138.286	37119.163	181.591	151.833	960.976	1.649	1.562	9.68539373
2021/7/8	17212	3304135	14225.429	85261	166	142.429	37313.538	194.375	160.648	962.851	1.875	1.608	9.753420191
2021/7/9	23391	3327526	15523.714	85397	136	144	37577.692	264.154	175.309	964.387	1.536	1.626	10.06014936
2021/7/10	16596	3344122	15918	85543	146	146.714	37765.111	187.418	179.762	966.036	1.649	1.657	9.716977235
2021/7/11	11664	3355786	16392.714	85694	151	152.429	37896.832	131.721	185.123	967.741	1.705	1.721	9.364348184
2021/7/12	17664	3373450	16947.429	85859	165	152.429	38096.311	199.479	191.387	969.604	1.863	1.721	9.77934056
2021/7/13	20829	3394279	17633.714	86041	182	156	38331.533	235.222	199.137	971.659	2.055	1.762	9.944149534
2021/7/14	22750	3417029	18586.571	86207	166	158.857	38588.448	256.915	209.898	973.534	1.875	1.794	10.03236438
2021/7/15	23371	3440400	19466.429	86391	184	161.429	38852.376	263.928	219.834	975.612	2.078	1.823	10.059294
2021/7/16	23655	3464055	19504.143	86592	201	170.714	39119.512	267.135	220.26	977.882	2.27	1.928	10.07137206
2021/7/17	21885	3485940	20259.714	86791	199	178.286	39366.659	247.147	228.793	980.129	2.247	2.013	9.993602442
2021/7/18	15139	3501079	20756.143	86966	175	181.714	39537.623	170.964	234.399	982.106	1.976	2.052	9.625095527
2021/7/19	22184	3523263	21401.857	87161	195	186	39788.147	250.524	241.691	984.308	2.202	2.1	10.00717166
2021/7/20	25441	3548704	22060.714	87374	213	190.429	40075.452	287.305	249.131	986.713	2.405	2.151	10.14415663
2021/7/21	27444	3576148	22731.286	87624	250	202.429	40385.376	309.925	256.704	989.536	2.823	2.286	10.21993928
2021/7/22	27379	3603527	23303.857	87837	213	206.571	40694.567	309.191	263.17	991.942	2.405	2.333	10.2175681
2021/7/23	20313	3623840	22826.429	88063	226	210.143	40923.961	229.394	257.778	994.494	2.552	2.373	9.919065582
2021/7/24	21814	3645654	22816.286	88273	210	211.714	41170.306	246.345	257.664	996.865	2.372	2.391	9.990353086
2021/7/25	18632	3664286	23315.286	88532	259	223.714	41380.717	210.411	263.299	999.79	2.925	2.526	9.832689481
2021/7/26	27146	3691432	24024.143	88800	268	234.143	41687.276	306.559	271.304	1002.817	3.027	2.644	10.20902182
2021/7/27	31814	3723246	24934.571	89122	322	249.714	42046.551	359.275	281.586	1006.453	3.636	2.82	10.36769316
2021/7/28	34951	3758197	26007	89479	357	265	42441.252	394.701	293.697	1010.485	4.032	2.993	10.46173097
2021/7/29	33817	3792014	26926.714	89782	303	277.857	42823.147	381.895	304.083	1013.907	3.422	3.138	10.42874848
2021/7/30	34433	3826447	28943.857	90074	292	287.286	43211.998	388.851	326.862	1017.204	3.298	3.244	10.44679973
2021/7/31	24715	3851162	29358.286	90344	270	295.857	43491.104	279.106	331.543	1020.253	3.049	3.341	10.11520609
2021/8/1	19846	3871008	29531.714	90630	286	299.714	43715.225	224.121	333.501	1023.483	3.23	3.385	9.895808141
2021/8/2	32511	3903519	30298.143	90996	366	313.714	44082.371	367.146	342.156	1027.616	4.133	3.543	10.38936453
2021/8/3	37189	3940708	31066	91407	411	326.429	44502.346	419.975	350.828	1032.258	4.641	3.686	10.52379519
2021/8/4	39019	3979727	31647.143	91785	378	329.429	44942.987	440.641	357.391	1036.526	4.269	3.72	10.57182961
2021/8/5	39357	4019084	32438.571	92194	409	344.571	45387.445	444.458	366.328	1041.145	4.619	3.891	10.58045454
2021/8/6	38674	4057758	33044.429	92628	434	364.857	45824.189	436.745	373.17	1046.046	4.901	4.12	10.56294868
2021/8/7	34913	4092671	34501.286	93086	458	391.714	46218.461	394.272	389.622	1051.219	5.172	4.424	10.46064317
2021/8/8	26439	4119110	35443.143	93473	387	406.143	46517.036	298.575	400.259	1055.589	4.37	4.587	10.18263329
2021/8/9	39619	4158729	36458.571	94015	542	431.286	46964.453	447.417	411.726	1061.71	6.121	4.871	10.58708932
2021/8/10	40808	4199537	36975.571	94603	588	456.571	47425.297	460.844	417.564	1068.35	6.64	5.156	10.61665792
2021/8/11	39139	4238676	36992.714	95111	508	475.143	47867.293	441.996	417.758	1074.087	5.737	5.366	10.57490024
2021/8/12	42541	4281217	37447.571	95647	536	493.286	48347.708	480.415	422.895	1080.14	6.053	5.571	10.6582471
2021/8/13	39049	4320266	37501.143	96215	568	512.429	48788.688	440.98	423.5	1086.554	6.414	5.787	10.57259816
2021/8/14	39119	4359385	38102	96742	527	522.286	49230.458	441.77	430.285	1092.506	5.951	5.898	10.57438912
2021/8/15	29700	4389085	38567.857	97208	466	533.571	49565.859	335.402	435.546	1097.768	5.263	6.026	10.29893599
2021/8/16	36736	4425821	38156	97828	620	544.714	49980.718	414.859	430.895	1104.77	7.002	6.151	10.5115397
2021/8/17	41194	4467015	38211.143	98483	655	554.286	50445.921	465.203	431.518	1112.167	7.397	6.26	10.62607217
2021/8/18	50228	4517243	39795.286	99108	625	571	51013.145	567.224	449.407	1119.225	7.058	6.448	10.82434783
2021/8/19	39174	4556417	39314.286	99691	583	577.714	51455.537	442.391	443.976	1125.809	6.584	6.524	10.57579407
2021/8/20	31266	4587683	38202.429	100255	564	577.143	51808.623	353.086	431.419	1132.178	6.369	6.518	10.35031851
2021/8/21	28833	4616516	36733	100810	555	581.143	52134.234	325.611	414.825	1138.446	6.268	6.563	10.26931053
2021/8/22	24179	4640695	35944.286	101354	544	592.286	52407.287	273.053	405.918	1144.589	6.143	6.689	10.09328112
2021/8/23	36419	4677114	35899	102038	684	601.429	52818.566	411.279	405.407	1152.313	7.724	6.792	10.50287335
2021/8/24	38657	4715771	35536.571	102648	610	595	53255.119	436.553	401.314	1159.202	6.889	6.719	10.56250902
2021/8/25	40623	4756394	34164.429	103357	709	607	53713.873	458.755	385.818	1167.209	8.007	6.855	10.6121143
2021/8/26	39983	4796377	34280	104022	665	618.714	54165.401	451.527	387.123	1174.719	7.51	6.987	10.59623465
2021/8/27	36758	4833135	35064.571	104716	694	637.286	54580.508	415.107	395.984	1182.556	7.837	7.197	10.51213837
2021/8/28	36279	4869414	36128.286	105287	571	639.571	54990.206	409.698	407.996	1189.004	6.448	7.223	10.4990219
2021/8/29	26034	4895448	36393.286	105901	614	649.571	55284.208	294.002	410.989	1195.938	6.934	7.336	10.16719707
2021/8/30	31516	4926964	35692.857	106482	581	634.857	55640.117	355.91	403.079	1202.499	6.561	7.169	10.35828236
2021/8/31	33780	4960744	34996.143	107151	669	643.286	56021.594	381.477	395.211	1210.054	7.555	7.265	10.42765379
2021/9/1	31319	4992063	33667	107794	643	633.857	56375.279	353.685	380.201	1217.316	7.261	7.158	10.35201215
2021/9/2	33170	5025233	32693.714	108393	599	624.429	56749.867	374.588	369.21	1224.08	6.764	7.052	10.40943128
2021/9/3	30279	5055512	31768.143	108988	595	610.286	57091.808	341.94	358.757	1230.8	6.719	6.892	10.31824271
2021/9/4	27621	5083133	30531.286	109549	561	608.857	57403.731	311.923	344.789	1237.135	6.335	6.876	10.22636784
2021/9/5	20404	5103537	29727	110064	515	594.714	57634.153	230.422	335.706	1242.951	5.816	6.716	9.923535248
2021/9/6	25870	5129407	28920.429	110674	610	598.857	57926.303	292.149	326.598	1249.84	6.889	6.763	10.16087793
2021/9/7	27579	5156986	28034.571	111257	583	586.571	58237.752	311.449	316.594	1256.423	6.584	6.624	10.22484615
2021/9/8	27138	5184124	27437.286	111892	635	585.429	58544.221	306.469	309.849	1263.594	7.171	6.611	10.20872709
2021/9/9	26854	5210978	26535	112430	538	576.714	58847.482	303.262	299.659	1269.67	6.076	6.513	10.1982073
2021/9/10	26821	5237799	26041	112935	505	563.857	59150.372	302.889	294.081	1275.373	5.703	6.368	10.19697773
2021/9/11	21114	5258913	25111.429	113380	445	547.286	59388.812	238.44	283.583	1280.398	5.025	6.18	9.957738967
2021/9/12	16654	5275567	24575.714	113824	444	537.143	59576.885	188.073	277.533	1285.412	5.014	6.066	9.720465751
2021/9/13	20219	5295786	23768.429	114311	487	519.571	59805.218	228.333	268.416	1290.912	5.5	5.868	9.914427493
2021/9/14	22541	5318327	23048.714	114759	448	500.286	60059.773	254.555	260.289	1295.971	5.059	5.65	10.02313551
2021/9/15	22329	5340656	22361.714	115167	408	467.857	60311.934	252.161	252.53	1300.579	4.608	5.284	10.01368634
2021/9/16	19731	5360387	21344.143	115619	452	455.571	60534.756	222.822	241.039	1305.683	5.104	5.145	9.889996962
2021/9/17	18021	5378408	20087	116072	453	448.143	60738.267	203.511	226.842	1310.799	5.116	5.061	9.799348513
2021/9/18	17605	5396013	19585.714	116436	364	436.571	60937.079	198.813	221.181	1314.91	4.111	4.93	9.775995032
2021/9/19	12847	5408860	19041.857	116791	355	423.857	61082.16	145.081	215.039	1318.919	4.009	4.787	9.460943436
2021/9/20	15975	5424835	18435.571	117182	391	410.143	61262.566	180.405	208.193	1323.334	4.416	4.632	9.678842875
2021/9/21	17397	5442232	17700.714	117526	344	395.286	61459.03	196.464	199.894	1327.219	3.885	4.464	9.764110536
2021/9/22	17564	5459796	17020	117905	379	391.143	61657.38	198.35	192.207	1331.499	4.28	4.417	9.773663565
2021/9/23	17433	5477229	16691.714	118191	286	367.429	61854.25	196.871	188.499	1334.729	3.23	4.149	9.766177602
2021/9/24	16362	5493591	16454.714	118508	317	348	62039.026	184.776	185.823	1338.309	3.58	3.93	9.702777967
2021/9/25	15294	5508885	16124.571	118792	284	336.571	62211.741	172.715	182.095	1341.516	3.207	3.801	9.635281257
2021/9/26	10843	5519728	15838.286	119072	280	325.857	62334.191	122.45	178.861	1344.678	3.162	3.68	9.291367211
2021/9/27	13792	5533520	15526.429	119360	288	311.143	62489.944	155.753	175.34	1347.93	3.252	3.514	9.531916496
2021/9/28	14470	5547990	15108.286	119649	289	303.286	62653.353	163.409	170.618	1351.194	3.264	3.425	9.579901926
2021/9/29	11701	5559691	14270.714	119888	239	283.286	62785.492	132.139	161.159	1353.893	2.699	3.199	9.367515046
2021/9/30	13271	5572962	13676.143	120160	272	281.286	62935.361	149.869	154.444	1356.965	3.072	3.177	9.493411832
2021/10/1	14078	5587040	13349.857	120428	268	274.286	63094.344	158.983	150.76	1359.991	3.027	3.098	9.552439604
2021/10/2	14525	5601565	13240	120663	235	267.286	63258.375	164.031	149.519	1362.645	2.654	3.018	9.583695426
2021/10/3	10135	5611700	13138.857	120880	217	258.286	63372.829	114.454	148.377	1365.096	2.451	2.917	9.223848722
2021/10/4	12428	5624128	12944	121109	229	249.857	63513.178	140.349	146.176	1367.682	2.586	2.822	9.427787731
2021/10/5	14607	5638735	12963.571	121347	238	242.571	63678.135	164.957	146.397	1370.37	2.688	2.739	9.589324603
2021/10/6	13226	5651961	13181.429	121563	216	239.286	63827.496	149.361	148.858	1372.809	2.439	2.702	9.490015474
2021/10/7	10497	5662458	12785.143	121779	216	231.286	63946.038	118.542	144.382	1375.248	2.439	2.612	9.258940042
2021/10/8	11625	5674083	12434.714	122012	233	226.286	64077.319	131.281	140.425	1377.879	2.631	2.555	9.360999248
2021/10/9	9897	5683980	11773.571	122197	185	219.143	64189.086	111.767	132.959	1379.969	2.089	2.475	9.200087996
2021/10/10	7654	5691634	11419.143	122370	173	212.857	64275.522	86.436	128.956	1381.922	1.954	2.404	8.943114308
2021/10/11	11256	5702890	11251.714	122592	222	211.857	64402.636	127.114	127.065	1384.429	2.507	2.392	9.328745436
2021/10/12	13504	5716394	11094.143	122868	276	217.286	64555.136	152.5	125.286	1387.546	3.117	2.454	9.510815266
2021/10/13	13391	5729785	11117.714	123081	213	216.857	64706.361	151.224	125.552	1389.952	2.405	2.449	9.502412793
2021/10/14	12298	5742083	11375	123275	194	213.714	64845.242	138.881	128.458	1392.142	2.191	2.413	9.417273237
2021/10/15	11964	5754047	11423.429	123498	223	212.286	64980.351	135.109	129.005	1394.661	2.518	2.397	9.389741
2021/10/16	11857	5765904	11703.429	123695	197	214	65114.252	133.901	132.167	1396.885	2.225	2.417	9.380758024
2021/10/17	7515	5773419	11683.571	123876	181	215.143	65199.119	84.867	131.942	1398.929	2.044	2.43	8.924789361
2021/10/18	11396	5784815	11703.571	124075	199	211.857	65327.814	128.695	132.168	1401.177	2.247	2.392	9.341105442
2021/10/19	11844	5796659	11466.429	124256	181	198.286	65461.568	133.754	129.49	1403.221	2.044	2.239	9.379661117
2021/10/20	13308	5809967	11454.571	124423	167	191.714	65611.855	150.287	129.356	1405.107	1.886	2.165	9.496195777
2021/10/21	11770	5821737	11379.143	124585	162	187.143	65744.773	132.918	128.504	1406.936	1.829	2.113	9.373394158
2021/10/22	11788	5833525	11354	124763	178	180.714	65877.895	133.122	128.221	1408.946	2.01	2.041	9.374922172
2021/10/23	11064	5844589	11240.714	124928	165	176.143	66002.84	124.946	126.941	1410.81	1.863	1.989	9.311542252
2021/10/24	7081	5851670	11178.714	125052	124	168	66082.806	79.966	126.241	1412.21	1.4	1.897	8.865311633
2021/10/25	9174	5860844	10861.286	125223	171	164	66186.408	103.602	122.656	1414.141	1.931	1.852	9.124237673
2021/10/26	7516	5868360	10243	125363	140	158.143	66271.286	84.878	115.674	1415.722	1.581	1.786	8.924922401
2021/10/27	9096	5877456	9641.286	125519	156	156.571	66374.007	102.721	108.879	1417.484	1.762	1.768	9.115699968
2021/10/28	10644	5888100	9480.429	125716	197	161.571	66494.209	120.203	107.062	1419.709	2.225	1.825	9.272845577
2021/10/29	11409	5899509	9426.286	125875	159	158.857	66623.051	128.842	106.451	1421.504	1.796	1.794	9.342245443
2021/10/30	9893	5909402	9259	125998	123	152.857	66734.772	111.721	104.562	1422.893	1.389	1.726	9.199683792
2021/10/31	6809	5916211	9220.143	126126	128	153.429	66811.666	76.894	104.123	1424.339	1.446	1.733	8.826147399
2021/11/1	8427	5924638	9113.429	126303	177	154.286	66906.832	95.166	102.918	1426.338	1.999	1.742	9.039314775
2021/11/2	9857	5934495	9447.857	126456	153	156.143	67018.147	111.315	106.694	1428.065	1.728	1.763	9.196038587
2021/11/3	10104	5944599	9591.857	126616	160	156.714	67132.251	114.104	108.321	1429.872	1.807	1.77	9.22078563
2021/11/4	10363	5954962	9551.714	126763	147	149.571	67249.281	117.029	107.867	1431.532	1.66	1.689	9.246093542
2021/11/5	9862	5964824	9330.714	126921	158	149.429	67360.652	111.371	105.372	1433.317	1.784	1.687	9.196545661
2021/11/6	8633	5973457	9150.714	127053	132	150.714	67458.144	97.492	103.339	1434.807	1.491	1.702	9.063463176
2021/11/7	6803	5980260	9149.857	127173	120	149.571	67534.971	76.826	103.329	1436.162	1.355	1.689	8.825265954
2021/11/8	7554	5987814	9025.143	127299	126	142.286	67620.278	85.307	101.921	1437.585	1.423	1.607	8.929964875
2021/11/9	8341	5996155	8808.571	127439	140	140.429	67714.472	94.195	99.475	1439.166	1.581	1.586	9.029058275
2021/11/10	8305	6004460	8551.571	127551	112	133.571	67808.261	93.788	96.573	1440.431	1.265	1.508	9.024733424
2021/11/11	7948	6012408	8206.571	127686	135	131.857	67898.017	89.757	92.677	1441.956	1.525	1.489	8.980801414
2021/11/12	7539	6019947	7874.714	127809	123	126.857	67983.155	85.138	88.929	1443.345	1.389	1.433	8.927977461
2021/11/13	7322	6027269	7687.429	127918	109	123.571	68065.842	82.687	86.814	1444.576	1.231	1.395	8.898775359
2021/11/14	4306	6031575	7330.714	128042	124	124.143	68114.47	48.628	82.786	1445.976	1.4	1.402	8.367996885
2021/11/15	6143	6037718	7129.143	128167	125	124	68183.843	69.373	80.509	1447.388	1.412	1.4	8.723231275
2021/11/16	7494	6045212	7008.143	128272	105	119	68268.472	84.63	79.143	1448.573	1.186	1.344	8.921991411
2021/11/17	6430	6051642	6740.286	128406	134	122.143	68341.086	72.614	76.118	1450.087	1.513	1.379	8.768885326
2021/11/18	6251	6057893	6497.857	128531	125	120.714	68411.679	70.592	73.38	1451.498	1.412	1.363	8.740656692
2021/11/19	5882	6063775	6261.143	128634	103	117.857	68478.104	66.425	70.707	1452.661	1.163	1.331	8.679822115
2021/11/20	5784	6069559	6041.429	128734	100	116.571	68543.423	65.319	68.226	1453.791	1.129	1.316	8.66302364
2021/11/21	3539	6073098	5931.857	128852	118	115.714	68583.388	39.966	66.988	1455.123	1.333	1.307	8.171882006
2021/11/22	4340	6077438	5674.286	128956	104	112.714	68632.4	49.012	64.08	1456.298	1.174	1.273	8.375860015
2021/11/23	5427	6082865	5379	129053	97	111.571	68693.687	61.287	60.745	1457.393	1.095	1.26	8.599326021
2021/11/24	5144	6088009	5195.286	129185	132	111.286	68751.778	58.091	58.67	1458.884	1.491	1.257	8.545780648
2021/11/25	4813	6092822	4989.857	129280	95	107	68806.131	54.353	56.35	1459.957	1.073	1.208	8.479283618
2021/11/26	4850	6097672	4842.429	129376	96	106	68860.902	54.771	54.685	1461.041	1.084	1.197	8.486940148
2021/11/27	4384	6102056	4642.429	129462	86	104	68910.411	49.508	52.427	1462.012	0.971	1.174	8.385944905
2021/11/28	3045	6105101	4571.857	129549	87	99.571	68944.798	34.387	51.63	1462.995	0.982	1.124	8.021584533
2021/11/29	3781	6108882	4492	129629	80	96.143	68987.497	42.699	50.728	1463.898	0.903	1.086	8.238008249
2021/11/30	4310	6113192	4332.429	129711	82	94	69036.169	48.673	48.926	1464.824	0.926	1.062	8.368925175
2021/12/1	4253	6117445	4205.143	129830	119	92.143	69084.198	48.029	47.489	1466.168	1.344	1.041	8.355614996
2021/12/2	4312	6121757	4133.571	129912	82	90.286	69132.894	48.695	46.68	1467.094	0.926	1.02	8.369388997
2021/12/3	3839	6125596	3989.143	129988	76	87.429	69176.247	43.354	45.049	1467.952	0.858	0.987	8.253227646
2021/12/4	3603	6129199	3877.571	130066	78	86.286	69216.936	40.689	43.789	1468.833	0.881	0.974	8.189799619
2021/12/5	2157	6131356	3750.714	130124	58	82.143	69241.295	24.359	42.357	1469.488	0.655	0.928	7.676937146
2021/12/6	3109	6134465	3654.714	130200	76	81.571	69276.405	35.11	41.273	1470.346	0.858	0.921	8.042378005
2021/12/7	3356	6137821	3518.429	130277	77	80.857	69314.304	37.899	39.734	1471.216	0.87	0.913	8.118802997
2021/12/8	3514	6141335	3412.857	130356	79	75.143	69353.988	39.684	38.541	1472.108	0.892	0.849	8.164794804
2021/12/9	3309	6144644	3269.571	130446	90	76.286	69391.356	37.368	36.923	1473.124	1.016	0.861	8.104703468
2021/12/10	3228	6147872	3182.286	130524	78	76.571	69427.81	36.454	35.937	1474.005	0.881	0.865	8.079927771
2021/12/11	2971	6150843	3092	130603	79	76.714	69461.361	33.551	34.918	1474.897	0.892	0.866	7.996990406
2021/12/12	1681	6152524	3024	130661	58	76.714	69480.345	18.984	34.15	1475.552	0.655	0.866	7.427738841
2021/12/13	2289	6154813	2906.857	130722	61	74.571	69506.194	25.85	32.827	1476.241	0.689	0.842	7.736307097
2021/12/14	2706	6157519	2814	130764	42	69.571	69536.753	30.559	31.778	1476.716	0.474	0.786	7.90359629
2021/12/15	2784	6160303	2709.714	130831	67	67.857	69568.193	31.44	30.601	1477.472	0.757	0.766	7.932003152
2021/12/16	2651	6162954	2615.714	130883	52	62.429	69598.131	29.938	29.539	1478.059	0.587	0.705	7.883069351
2021/12/17	2500	6165454	2511.714	130946	63	60.286	69626.363	28.232	28.365	1478.771	0.711	0.681	7.824445931
2021/12/18	2196	6167650	2401	130992	46	55.571	69651.162	24.799	27.114	1479.29	0.519	0.628	7.694848072
2021/12/19	1361	6169011	2355.286	131033	41	53.143	69666.532	15.37	26.598	1479.753	0.463	0.6	7.216709487
2021/12/20	1968	6170979	2309.429	131083	50	51.571	69688.757	22.225	26.08	1480.318	0.565	0.582	7.585281079
2021/12/21	2390	6173369	2264.286	131124	41	51.429	69715.747	26.99	25.571	1480.781	0.463	0.581	7.779466967
2021/12/22	2413	6175782	2211.286	131167	43	48	69742.997	27.25	24.972	1481.267	0.486	0.542	7.789040402
2021/12/23	2103	6177885	2133	131211	44	46.857	69766.746	23.749	24.088	1481.764	0.497	0.529	7.651595574
2021/12/24	1932	6179817	2051.857	131262	51	45.143	69788.564	21.818	23.172	1482.339	0.576	0.51	7.566828479
2021/12/25	1967	6181784	2019.143	131306	44	44.857	69810.777	22.213	22.802	1482.836	0.497	0.507	7.584773078
2021/12/26	1121	6182905	1984.857	131348	42	45	69823.437	12.659	22.415	1483.311	0.474	0.508	7.022868086
2021/12/27	1857	6184762	1969	131400	52	45.286	69844.408	20.971	22.236	1483.898	0.587	0.511	7.527255919
2021/12/28	1967	6186729	1908.571	131434	34	44.286	69866.621	22.213	21.553	1484.282	0.384	0.5	7.584773078
2021/12/29	2128	6188857	1867.857	131474	40	43.857	69890.653	24.031	21.094	1484.734	0.452	0.495	7.663407665
2021/12/30	1905	6190762	1839.571	131527	53	45.143	69912.166	21.513	20.774	1485.332	0.599	0.51	7.552762084
2021/12/31	1936	6192698	1840.143	131572	45	44.286	69934.029	21.863	20.781	1485.84	0.508	0.5	7.568895663
2022/1/1	1703	6194401	1802.429	131606	34	42.857	69953.261	19.232	20.355	1486.224	0.384	0.484	7.440733707
2022/1/2	1002	6195403	1785.429	131639	33	41.571	69964.577	11.316	20.163	1486.597	0.373	0.469	6.910750788
2022/1/3	1510	6196913	1735.857	131680	41	40	69981.629	17.052	19.603	1487.06	0.463	0.452	7.320526962
2022/1/4	1677	6198590	1694.429	131702	22	38.286	70000.567	18.938	19.135	1487.308	0.248	0.432	7.425357887
2022/1/5	1706	6200296	1634.143	131736	34	37.429	70019.833	19.266	18.454	1487.692	0.384	0.423	7.442492723
2022/1/6	1171	6201467	1529.286	131778	42	35.857	70033.057	13.224	17.27	1488.167	0.474	0.405	7.06646697
2022/1/7	1171	6202638	1420	131802	24	32.857	70046.281	13.224	16.036	1488.438	0.271	0.371	7.06646697
2022/1/8	1178	6203816	1345	131821	19	30.714	70059.584	13.303	15.189	1488.652	0.215	0.347	7.072421901
2022/1/9	701	6204517	1302	131847	26	29.714	70067.501	7.916	14.703	1488.946	0.294	0.336	6.553933404
2022/1/10	1480	6205997	1297.714	131878	31	28.286	70084.214	16.714	14.655	1489.296	0.35	0.319	7.300472814
2022/1/11	2340	6208337	1392.429	131915	37	30.429	70110.64	26.426	15.725	1489.714	0.418	0.344	7.758333467
2022/1/12	1961	6210298	1428.857	131940	25	29.143	70132.786	22.146	16.136	1489.996	0.282	0.329	7.58171964
2022/1/13	2089	6212387	1560	131972	32	27.714	70156.377	23.591	17.617	1490.357	0.361	0.313	7.644919345
2022/1/14	2394	6214781	1734.714	132002	30	28.571	70183.412	27.035	19.59	1490.696	0.339	0.323	7.78113851
2022/1/15	2539	6217320	1929.143	132026	24	29.286	70212.085	28.673	21.786	1490.967	0.271	0.331	7.83991936
2022/1/16	1421	6218741	2032	132044	18	28.143	70228.132	16.047	22.947	1491.171	0.203	0.318	7.25981961
2022/1/17	2292	6221033	2148	132075	31	28.143	70254.016	25.884	24.257	1491.521	0.35	0.318	7.737616283
2022/1/18	3163	6224196	2265.571	132095	20	25.714	70289.735	35.72	25.585	1491.747	0.226	0.29	8.059592329
2022/1/19	3653	6227849	2507.286	132113	18	24.714	70330.989	41.253	28.315	1491.95	0.203	0.279	8.203577737
2022/1/20	4060	6231909	2788.857	132132	19	22.857	70376.838	45.85	31.495	1492.164	0.215	0.258	8.309184528
2022/1/21	4658	6236567	3112.286	132152	20	21.429	70429.441	52.603	35.147	1492.39	0.226	0.242	8.446556112
2022/1/22	5276	6241843	3503.286	132172	20	20.857	70489.023	59.582	39.563	1492.616	0.226	0.236	8.571113033
2022/1/23	3503	6245346	3800.714	132202	30	22.571	70528.582	39.559	42.921	1492.955	0.339	0.255	8.161660452
2022/1/24	5144	6250490	4208.143	132230	28	22.143	70586.673	58.091	47.522	1493.271	0.316	0.25	8.545780648
2022/1/25	7691	6258181	4855	132251	21	22.286	70673.527	86.854	54.827	1493.508	0.237	0.252	8.947936107
2022/1/26	9378	6267559	5672.857	132274	23	23	70779.433	105.906	64.063	1493.768	0.26	0.26	9.146228427
2022/1/27	11851	6279410	6785.857	132303	29	24.429	70913.266	133.833	76.633	1494.095	0.327	0.276	9.380251909
2022/1/28	14285	6293695	8161.143	132333	30	25.857	71074.586	161.32	92.164	1494.434	0.339	0.292	9.567035316
2022/1/29	16757	6310452	9801.286	132356	23	26.286	71263.823	189.237	110.686	1494.694	0.26	0.297	9.726631035
2022/1/30	11731	6322183	10976.714	132380	24	25.429	71396.301	132.478	123.96	1494.965	0.271	0.287	9.37007543
2022/1/31	21996	6344179	13384.143	132424	44	27.714	71644.701	248.4	151.147	1495.462	0.497	0.313	9.998661359
2022/2/1	28995	6373174	16427.571	132454	30	29	71972.141	327.44	185.516	1495.801	0.339	0.327	10.27491317
2022/2/2	35070	6408244	20097.857	132504	50	32.857	72368.186	396.045	226.965	1496.365	0.565	0.371	10.46512986
2022/2/3	38160	6446404	23856.286	132563	59	37.143	72799.126	430.94	269.409	1497.032	0.666	0.419	10.54956933
2022/2/4	37395	6483799	27157.714	132624	61	41.571	73221.428	422.301	306.692	1497.72	0.689	0.469	10.52931903
2022/2/5	36908	6520707	30036.429	132681	57	46.429	73638.229	416.801	339.201	1498.364	0.644	0.524	10.5162107
2022/2/6	23130	6543837	31664.857	132745	64	52.143	73899.436	261.207	357.591	1499.087	0.723	0.589	10.04892899
2022/2/7	35429	6579266	33583.857	132830	85	58	74299.535	400.099	379.262	1500.047	0.96	0.655	10.4753142
2022/2/8	39819	6619085	35130.143	132934	104	68.571	74749.21	449.675	396.724	1501.221	1.174	0.774	10.59212458
2022/2/9	38757	6657842	35656.857	133048	114	77.714	75186.892	437.682	402.672	1502.509	1.287	0.878	10.56509247
2022/2/10	39085	6696927	35789	133164	116	85.857	75628.278	441.386	404.165	1503.819	1.31	0.97	10.57351963
2022/2/11	33681	6730608	35258.429	133294	130	95.714	76008.637	380.359	398.173	1505.287	1.468	1.081	10.42471885
2022/2/12	31247	6761855	34449.714	133437	143	108	76361.509	352.872	389.04	1506.902	1.615	1.22	10.34971065
2022/2/13	18598	6780453	33802.286	133570	133	117.857	76571.536	210.027	381.729	1508.404	1.502	1.331	9.830863095
2022/2/14	25812	6806265	32428.429	133718	148	126.857	76863.03	291.494	366.214	1510.075	1.671	1.433	10.15863352
2022/2/15	28956	6835221	30876.571	133886	168	136	77190.03	327	348.689	1511.972	1.897	1.536	10.27356725
2022/2/16	25034	6860255	28916.143	134053	167	143.571	77472.739	282.709	326.549	1513.858	1.886	1.621	10.12803012
2022/2/17	16310	6876565	25662.571	134238	185	153.429	77656.927	184.189	289.807	1515.947	2.089	1.733	9.699595006
2022/2/18	17545	6894110	23357.429	134420	182	160.857	77855.062	198.135	263.775	1518.003	2.055	1.817	9.772581283
2022/2/19	19317	6913427	21653.143	134607	187	167.143	78073.209	218.147	244.529	1520.114	2.112	1.888	9.868792583
2022/2/20	12058	6925485	20718.857	134798	191	175.429	78209.38	136.171	233.978	1522.271	2.157	1.981	9.397566548
2022/2/21	16967	6942452	19455.286	135040	242	188.857	78400.988	191.608	219.708	1525.004	2.733	2.133	9.739084496
2022/2/22	19110	6961562	18048.714	135276	236	198.571	78616.797	215.809	203.824	1527.669	2.665	2.242	9.858019364
2022/2/23	22073	6983635	17625.714	135499	223	206.571	78866.067	249.27	199.047	1530.188	2.518	2.333	10.00215572
2022/2/24	15340	6998975	17487.143	135726	227	212.571	79039.301	173.234	197.482	1532.751	2.564	2.401	9.638284262
2022/2/25	12957	7011932	16831.714	135952	226	218.857	79185.624	146.323	190.08	1535.304	2.552	2.472	9.469468637
2022/2/26	11972	7023904	15782.429	136166	214	222.714	79320.824	135.2	178.231	1537.72	2.417	2.515	9.390409394
2022/2/27	7039	7030943	15065.429	136390	224	227.429	79400.315	79.491	170.134	1540.25	2.53	2.568	8.859363449
2022/2/28	9524	7040467	14002.143	136631	241	227.286	79507.869	107.554	158.126	1542.971	2.722	2.567	9.1616752
2022/3/1	10962	7051429	12838.143	136838	207	223.143	79631.663	123.794	144.981	1545.309	2.338	2.52	9.302281246
2022/3/2	9312	7060741	11015.143	137064	226	223.571	79736.823	105.16	124.394	1547.861	2.552	2.525	9.139166553
2022/3/3	6234	7066975	9714.286	137267	203	220.143	79807.224	70.4	109.703	1550.154	2.292	2.486	8.737933858
2022/3/4	6772	7073747	8830.714	137439	172	212.429	79883.7	76.476	99.725	1552.096	1.942	2.399	8.820699399
2022/3/5	6470	7080217	8044.714	137593	154	203.857	79956.765	73.066	90.849	1553.835	1.739	2.302	8.775085935
2022/3/6	4089	7084306	7623.286	137747	154	193.857	80002.942	46.177	86.09	1555.574	1.739	2.189	8.316300249
2022/3/7	5586	7089892	7060.714	137948	201	188.143	80066.025	63.083	79.737	1557.844	2.27	2.125	8.628197749
2022/3/8	6426	7096318	6412.714	138116	168	182.571	80138.594	72.569	72.419	1559.742	1.897	2.062	8.768263145
2022/3/9	5841	7102159	5916.857	138260	144	170.857	80204.556	65.962	66.819	1561.368	1.626	1.929	8.672828483
2022/3/10	5008	7107167	5741.714	138433	173	166.571	80261.111	56.555	64.841	1563.321	1.954	1.881	8.518991573
2022/3/11	6424	7113591	5692	138572	139	161.857	80333.657	72.546	64.28	1564.891	1.57	1.828	8.76795191
2022/3/12	3953	7117544	5332.429	138711	139	159.714	80378.299	44.641	60.219	1566.461	1.57	1.804	8.282483004
2022/3/13	2219	7119763	5065.286	138831	120	154.857	80403.358	25.059	57.202	1567.816	1.355	1.749	7.705262475
2022/3/14	3330	7123093	4743	138949	118	143	80440.963	37.606	53.563	1569.149	1.333	1.615	8.111027838
2022/3/15	3813	7126906	4369.714	139063	114	135.286	80484.024	43.06	49.347	1570.436	1.287	1.528	8.246433786
2022/3/16	3223	7130129	3995.714	139180	117	131.429	80520.421	36.397	45.124	1571.757	1.321	1.484	8.078378104
2022/3/17	3010	7133139	3710.286	139289	109	122.286	80554.413	33.992	41.9	1572.988	1.231	1.381	8.010027528
2022/3/18	2580	7135719	3161.143	139387	98	116.429	80583.549	29.136	35.699	1574.095	1.107	1.315	7.8559322
2022/3/19	2175	7137894	2907.143	139478	91	109.571	80608.111	24.562	32.83	1575.123	1.028	1.237	7.685243608
2022/3/20	1323	7139217	2779.143	139550	72	102.714	80623.051	14.941	31.385	1575.936	0.813	1.16	7.188412736
2022/3/21	1816	7141033	2562.857	139610	60	94.429	80643.56	20.508	28.942	1576.613	0.678	1.066	7.504942068
2022/3/22	1256	7142289	2197.571	139662	52	85.571	80657.743	14.184	24.817	1577.2	0.587	0.966	7.136483209
2022/3/23	1120	7143409	1897.143	139735	73	79.286	80670.392	12.648	21.424	1578.025	0.824	0.895	7.021976423
2022/3/24	1123	7144532	1627.571	139802	67	73.286	80683.074	12.682	18.38	1578.782	0.757	0.828	7.02464903
2022/3/25	1345	7145877	1451.143	139865	63	68.286	80698.263	15.189	16.388	1579.493	0.711	0.771	7.20489251
2022/3/26	1530	7147407	1359	139917	52	62.714	80715.541	17.278	15.347	1580.08	0.587	0.708	7.333676396
2022/3/27	1382	7148789	1367.429	139971	54	60.143	80731.148	15.607	15.442	1580.69	0.61	0.679	7.232010332
2022/3/28	2299	7151088	1436.429	140021	50	58.714	80757.11	25.963	16.222	1581.255	0.565	0.663	7.740664402
2022/3/29	2915	7154003	1673.429	140063	42	57.286	80790.029	32.919	18.898	1581.729	0.474	0.647	7.977968093
2022/3/30	2743	7156746	1905.286	140109	46	53.429	80821.006	30.977	21.516	1582.248	0.519	0.603	7.917171989
2022/3/31	2987	7159733	2171.571	140158	49	50.857	80854.738	33.732	24.524	1582.802	0.553	0.574	8.002359546
2022/4/1	2487	7162220	2334.714	140204	46	48.429	80882.824	28.086	26.366	1583.321	0.519	0.547	7.819234454
2022/4/2	2264	7164484	2439.571	140240	36	46.143	80908.391	25.567	27.55	1583.728	0.407	0.521	7.725330038
2022/4/3	1887	7166371	2511.714	140277	37	43.714	80929.701	21.31	28.365	1584.146	0.418	0.494	7.543273347
2022/4/4	1275	7167646	2365.429	140315	38	42	80944.1	14.399	26.713	1584.575	0.429	0.474	7.151485464
2022/4/5	3519	7171165	2451.714	140368	53	43.571	80983.84	39.74	27.687	1585.173	0.599	0.492	8.166216269
2022/4/6	4615	7175780	2719.143	140407	39	42.571	81035.957	52.117	30.707	1585.614	0.44	0.481	8.437283808
2022/4/7	4228	7180008	2896.429	140451	44	41.857	81083.703	47.747	32.709	1586.111	0.497	0.473	8.349720837
2022/4/8	3800	7183808	3084	140492	41	41.143	81126.617	42.913	34.828	1586.574	0.463	0.465	8.243019469
2022/4/9	3184	7186992	3215.429	140528	36	41.143	81162.574	35.957	36.312	1586.98	0.407	0.465	8.066207568
2022/4/10	1757	7188749	3196.857	140577	49	42.857	81182.415	19.842	36.102	1587.534	0.553	0.484	7.471932078
2022/4/11	2894	7191643	3428.143	140616	39	43	81215.097	32.682	38.714	1587.974	0.44	0.486	7.97074039
2022/4/12	3125	7194768	3371.857	140650	34	40.286	81250.388	35.291	38.078	1588.358	0.384	0.455	8.047509511
2022/4/13	2737	7197505	3103.571	140678	28	38.714	81281.297	30.909	35.049	1588.674	0.316	0.437	7.914983006
2022/4/14	2356	7199861	2836.143	140711	33	37.143	81307.903	26.606	32.029	1589.047	0.373	0.419	7.765144903
2022/4/15	2194	7202055	2606.714	140744	33	36	81332.68	24.777	29.438	1589.42	0.373	0.407	7.693937326
2022/4/16	1994	7204049	2436.714	140777	33	35.571	81355.198	22.518	27.518	1589.792	0.373	0.402	7.598399329
2022/4/17	1015	7205064	2330.714	140800	23	31.857	81366.66	11.462	26.321	1590.052	0.26	0.36	6.923628628
2022/4/18	1895	7206959	2188	140829	29	30.429	81388.061	21.4	24.709	1590.379	0.327	0.344	7.547501683
2022/4/19	2009	7208968	2028.571	140854	25	29.143	81410.748	22.688	22.909	1590.662	0.282	0.329	7.605890001
2022/4/20	1820	7210788	1897.571	140877	23	28.429	81431.301	20.553	21.429	1590.921	0.26	0.321	7.50714108
2022/4/21	1607	7212395	1790.571	140896	19	26.429	81449.449	18.148	20.221	1591.136	0.215	0.298	7.38274645
2022/4/22	1413	7213808	1679	140919	23	25	81465.406	15.957	18.961	1591.396	0.26	0.282	7.254177846
2022/4/23	1096	7214904	1550.714	140940	21	23.286	81477.783	12.377	17.512	1591.633	0.237	0.263	7.00033446
2022/4/24	608	7215512	1492.571	140962	22	23.143	81484.65	6.866	16.856	1591.881	0.248	0.261	6.411818268
2022/4/25	528	7216040	1297.286	140975	13	20.857	81490.612	5.963	14.65	1592.028	0.147	0.236	6.270988432
2022/4/26	1077	7217117	1164.143	140996	21	20.286	81502.775	12.163	13.147	1592.265	0.237	0.229	6.982862751
2022/4/27	1307	7218424	1090.857	141024	28	21	81517.535	14.76	12.319	1592.582	0.316	0.237	7.176254532
2022/4/28	1009	7219433	1005.429	141041	17	20.714	81528.929	11.395	11.354	1592.774	0.192	0.234	6.91770561
2022/4/29	969	7220402	942	141058	17	19.857	81539.872	10.943	10.638	1592.966	0.192	0.224	6.877296071
2022/4/30	719	7221121	888.143	141072	14	18.857	81547.992	8.12	10.03	1593.124	0.158	0.213	6.579251212
2022/5/1	532	7221653	877.286	141083	11	17.286	81554	6.008	9.907	1593.248	0.124	0.195	6.278521424
2022/5/2	655	7222308	895.429	141096	13	17.286	81561.397	7.397	10.112	1593.395	0.147	0.195	6.486160789
2022/5/3	697	7223005	841.143	141114	18	16.857	81569.268	7.871	9.499	1593.598	0.203	0.19	6.548219103
2022/5/4	571	7223576	736	141131	17	15.286	81575.716	6.448	8.312	1593.79	0.192	0.173	6.349138991
2022/5/5	252	7223828	627.857	141138	7	13.857	81578.562	2.846	7.09	1593.869	0.079	0.156	5.533389489
2022/5/6	228	7224056	522	141145	7	12.429	81581.137	2.575	5.895	1593.948	0.079	0.14	5.433722004
2022/5/7	375	7224431	472.857	141157	12	12.143	81585.372	4.235	5.34	1594.084	0.136	0.137	5.929589143
2022/5/8	270	7224701	435.429	141165	8	11.714	81588.421	3.049	4.917	1594.174	0.09	0.132	5.602118821
2022/5/9	488	7225189	411.571	141177	12	11.571	81593.932	5.511	4.648	1594.309	0.136	0.131	6.192362489
2022/5/10	570	7225759	393.429	141189	12	10.714	81600.369	6.437	4.443	1594.445	0.136	0.121	6.34738921
2022/5/11	460	7226219	377.571	141192	3	8.714	81605.564	5.195	4.264	1594.479	0.034	0.098	6.133398043
2022/5/12	453	7226672	406.286	141198	6	8.571	81610.679	5.116	4.588	1594.547	0.068	0.097	6.118097198
2022/5/13	371	7227043	426.714	141201	3	8	81614.869	4.19	4.819	1594.58	0.034	0.09	5.918893854
2022/5/14	385	7227428	428.143	141209	8	7.429	81619.217	4.348	4.835	1594.671	0.09	0.084	5.955837369
2022/5/15	255	7227683	426	141216	7	7.286	81622.096	2.88	4.811	1594.75	0.079	0.082	5.545177444
2022/5/16	368	7228051	408.857	141224	8	6.714	81626.252	4.156	4.617	1594.84	0.09	0.076	5.910796644
2022/5/17	383	7228434	382.143	141232	8	6.143	81630.577	4.325	4.316	1594.93	0.09	0.069	5.950642553
2022/5/18	352	7228786	366.714	141236	4	6.286	81634.553	3.975	4.141	1594.976	0.045	0.071	5.866468057
2022/5/19	288	7229074	343.143	141244	8	6.571	81637.805	3.252	3.875	1595.066	0.09	0.074	5.666426688
2022/5/20	280	7229354	330.143	141253	9	7.429	81640.967	3.162	3.728	1595.168	0.102	0.084	5.638354669
2022/5/21	228	7229582	307.714	141262	9	7.571	81643.542	2.575	3.475	1595.269	0.102	0.086	5.433722004
2022/5/22	159	7229741	294	141271	9	7.857	81645.337	1.796	3.32	1595.371	0.102	0.089	5.075173815
2022/5/23	312	7230053	286	141274	3	7.143	81648.861	3.523	3.23	1595.405	0.034	0.081	5.746203191
2022/5/24	268	7230321	269.571	141281	7	7	81651.887	3.027	3.044	1595.484	0.079	0.079	5.59471138
2022/5/25	268	7230589	257.571	141288	7	7.429	81654.914	3.027	2.909	1595.563	0.079	0.084	5.59471138
2022/5/26	293	7230882	258.286	141293	5	7	81658.223	3.309	2.917	1595.619	0.056	0.079	5.683579767
2022/5/27	217	7231099	249.286	141296	3	6.143	81660.673	2.451	2.815	1595.653	0.034	0.069	5.384495063
2022/5/28	185	7231284	243.143	141302	6	5.714	81662.762	2.089	2.746	1595.721	0.068	0.065	5.225746674
2022/5/29	103	7231387	235.143	141306	4	5	81663.926	1.163	2.655	1595.766	0.045	0.056	4.644390899
2022/5/30	175	7231562	215.571	141308	2	4.857	81665.902	1.976	2.434	1595.789	0.023	0.055	5.170483995
2022/5/31	240	7231802	211.571	141310	2	4.143	81668.612	2.71	2.389	1595.811	0.023	0.047	5.484796933
2022/6/1	232	7232034	206.429	141315	5	3.857	81671.232	2.62	2.331	1595.868	0.056	0.044	5.451038454
2022/6/2	234	7232268	198	141318	3	3.571	81673.875	2.643	2.236	1595.902	0.034	0.04	5.459585514
2022/6/3	175	7232443	192	141318	0	3.143	81675.851	1.976	2.168	1595.902	0	0.035	5.170483995
2022/6/4	171	7232614	190	141321	3	2.714	81677.782	1.931	2.146	1595.936	0.034	0.031	5.147494477
2022/6/5	64	7232678	184.429	141328	7	3.143	81678.505	0.723	2.083	1596.015	0.079	0.035	4.17438727
2022/6/6	53	7232731	167	141331	3	3.286	81679.103	0.599	1.886	1596.048	0.034	0.037	3.988984047
2022/6/7	59	7232790	141.143	141332	1	3.143	81679.77	0.666	1.594	1596.06	0.011	0.035	4.094344562
2022/6/8	139	7232929	127.857	141339	7	3.429	81681.339	1.57	1.444	1596.139	0.079	0.039	4.941642423
2022/6/9	188	7233117	121.286	141342	3	3.429	81683.462	2.123	1.37	1596.173	0.034	0.039	5.241747015
2022/6/10	202	7233319	125.143	141343	1	3.571	81685.744	2.281	1.413	1596.184	0.011	0.04	5.313205979
2022/6/11	153	7233472	122.571	141343	0	3.143	81687.472	1.728	1.384	1596.184	0	0.035	5.036952602
2022/6/12	56	7233528	121.429	141349	6	3	81688.104	0.632	1.371	1596.252	0.068	0.034	4.043051268
2022/6/13	160	7233688	136.714	141350	1	2.714	81689.911	1.807	1.544	1596.263	0.011	0.031	5.081404365
2022/6/14	192	7233880	155.714	141352	2	2.857	81692.079	2.168	1.758	1596.286	0.023	0.032	5.262690189
2022/6/15	162	7234042	159	141353	1	2	81693.909	1.829	1.796	1596.297	0.011	0.023	5.093750201
2022/6/16	179	7234221	157.714	141357	4	2.143	81695.93	2.021	1.781	1596.342	0.045	0.024	5.192956851
2022/6/17	146	7234367	149.714	141360	3	2.429	81697.579	1.649	1.691	1596.376	0.034	0.027	4.990432587
2022/6/18	156	7234523	150.143	141361	1	2.571	81699.34	1.762	1.696	1596.387	0.011	0.029	5.056245805
2022/6/19	74	7234597	152.714	141363	2	2	81700.176	0.836	1.725	1596.41	0.023	0.023	4.317488114
2022/6/20	160	7234757	152.714	141363	0	1.857	81701.983	1.807	1.725	1596.41	0	0.021	5.081404365
2022/6/21	231	7234988	158.286	141366	3	2	81704.592	2.609	1.788	1596.444	0.034	0.023	5.446737372
2022/6/22	187	7235175	161.857	141370	4	2.429	81706.703	2.112	1.828	1596.489	0.045	0.027	5.236441963
2022/6/23	265	7235440	174.143	141373	3	2.286	81709.696	2.993	1.967	1596.523	0.034	0.026	5.583496309
2022/6/24	256	7235696	189.857	141377	4	2.429	81712.587	2.891	2.144	1596.568	0.045	0.027	5.549076085
2022/6/25	232	7235928	200.714	141379	2	2.571	81715.207	2.62	2.267	1596.591	0.023	0.029	5.451038454
2022/6/26	136	7236064	209.571	141383	4	2.857	81716.743	1.536	2.367	1596.636	0.045	0.032	4.919980926
2022/6/27	297	7236361	229.143	141385	2	3.143	81720.097	3.354	2.588	1596.658	0.023	0.035	5.697093487
2022/6/28	352	7236713	246.429	141386	1	2.857	81724.072	3.975	2.783	1596.67	0.011	0.032	5.866468057
2022/6/29	443	7237156	283	141386	0	2.286	81729.075	5.003	3.196	1596.67	0	0.026	6.095824562
2022/6/30	441	7237597	308.143	141386	0	1.857	81734.055	4.98	3.48	1596.67	0	0.021	6.091309882
2022/7/1	529	7238126	347.143	141389	3	1.714	81740.029	5.974	3.92	1596.703	0.034	0.019	6.272877007
2022/7/2	463	7238589	380.143	141390	1	1.571	81745.258	5.229	4.293	1596.715	0.011	0.018	6.139884552
2022/7/3	251	7238840	396.571	141390	0	1	81748.092	2.835	4.478	1596.715	0	0.011	5.529429088
2022/7/4	717	7239557	456.571	141396	6	1.571	81756.189	8.097	5.156	1596.783	0.068	0.018	6.576469569
2022/7/5	1007	7240564	550.143	141404	8	2.571	81767.561	11.372	6.213	1596.873	0.09	0.029	6.915723449
2022/7/6	1084	7241648	641.714	141408	4	3.143	81779.803	12.242	7.247	1596.918	0.045	0.035	6.989335266
2022/7/7	1271	7242919	760.286	141413	5	3.857	81794.156	14.353	8.586	1596.975	0.056	0.044	7.148345744
2022/7/8	1775	7244694	938.286	141420	7	4.429	81814.201	20.045	10.596	1597.054	0.079	0.05	7.482118924
2022/7/9	2013	7246707	1159.714	141427	7	5.286	81836.934	22.733	13.097	1597.133	0.079	0.06	7.607878073
2022/7/10	894	7247601	1251.571	141429	2	5.571	81847.03	10.096	14.134	1597.155	0.023	0.063	6.796823718
2022/7/11	2375	7249976	1488.429	141439	10	6.143	81873.851	26.821	16.809	1597.268	0.113	0.069	7.77317368
2022/7/12	1453	7251429	1552.143	141444	5	5.714	81890.26	16.409	17.528	1597.325	0.056	0.065	7.282073658
2022/7/13	3588	7255017	1909.857	141451	7	6.143	81930.779	40.519	21.568	1597.404	0.079	0.069	8.185628891
2022/7/14	5000	7260017	2442.571	141456	5	6.143	81987.244	56.465	27.584	1597.46	0.056	0.069	8.517393171
2022/7/15	5234	7265251	2936.714	141464	8	6.286	82046.351	59.107	33.164	1597.55	0.09	0.071	8.563122123
2022/7/16	4772	7270023	3330.857	141477	13	7.143	82100.241	53.89	37.615	1597.697	0.147	0.081	8.470730317
2022/7/17	2704	7272727	3589.429	141486	9	8.143	82130.778	30.536	40.535	1597.799	0.102	0.092	7.902857191
2022/7/18	5751	7278478	4071.714	141499	13	8.571	82195.723	64.946	45.982	1597.946	0.147	0.097	8.657302899
2022/7/19	5687	7284165	4676.571	141513	14	9.857	82259.947	64.223	52.812	1598.104	0.158	0.111	8.646113971
2022/7/20	5377	7289542	4932.143	141532	19	11.571	82320.669	60.722	55.699	1598.318	0.215	0.131	8.590071837
2022/7/21	7093	7296635	5231.143	141564	32	15.429	82400.77	80.101	59.075	1598.68	0.361	0.174	8.867004635
2022/7/22	7915	7304550	5614.143	141593	29	18.429	82490.154	89.384	63.4	1599.007	0.327	0.208	8.976641307
2022/7/23	7851	7312401	6054	141624	31	21	82578.815	88.661	68.368	1599.357	0.35	0.237	8.968523555
2022/7/24	6921	7319322	6656.429	141650	26	23.429	82656.974	78.159	75.171	1599.651	0.294	0.265	8.842460024
2022/7/25	8831	7328153	7096.429	141684	34	26.429	82756.702	99.728	80.14	1600.035	0.384	0.298	9.086136769
2022/7/26	9775	7337928	7680.429	141717	33	29.143	82867.091	110.389	86.735	1600.408	0.373	0.329	9.187685681
2022/7/27	11035	7348963	8488.714	141758	41	32.286	82991.709	124.618	95.863	1600.871	0.463	0.365	9.308917935
2022/7/28	10526	7359489	8979.143	141795	37	33	83110.579	118.87	101.401	1601.288	0.418	0.373	9.261698664
2022/7/29	9456	7368945	9199.286	141837	42	34.857	83217.366	106.786	103.887	1601.763	0.474	0.394	9.154510487
2022/7/30	7849	7376794	9199	141891	54	38.143	83306.004	88.639	103.884	1602.373	0.61	0.431	8.968268811
2022/7/31	4505	7381299	8853.857	141937	46	41	83356.879	50.875	99.986	1602.892	0.519	0.463	8.413165121
2022/8/1	9727	7391026	8981.857	141998	61	44.857	83466.726	109.847	101.432	1603.581	0.689	0.507	9.182763604
2022/8/2	9699	7400725	8971	142060	62	49	83576.257	109.531	101.309	1604.281	0.7	0.553	9.179881164
2022/8/3	9350	7410075	8730.286	142134	74	53.714	83681.846	105.589	98.591	1605.117	0.836	0.607	9.143238568
2022/8/4	8540	7418615	8446.571	142209	75	59.143	83778.288	96.442	95.387	1605.964	0.847	0.668	9.052633376
2022/8/5	7415	7426030	8155	142290	81	64.714	83862.026	83.737	92.094	1606.878	0.915	0.731	8.911395107
2022/8/6	5455	7431485	7813	142337	47	63.714	83923.629	61.603	88.232	1607.409	0.531	0.72	8.6044712
2022/8/7	3460	7434945	7663.714	142398	61	65.857	83962.703	39.074	86.546	1608.098	0.689	0.744	8.149312844
2022/8/8	5477	7440422	7056.571	142461	63	66.143	84024.554	61.852	79.69	1608.81	0.711	0.747	8.60849535
2022/8/9	3379	7443801	6153.714	142515	54	65	84062.713	38.159	69.494	1609.419	0.61	0.734	8.125630988
2022/8/10	2343	7446144	5152.714	142564	49	61.429	84089.173	26.459	58.19	1609.973	0.553	0.694	7.759614151
2022/8/11	5635	7451779	4737.714	142654	90	63.571	84152.809	63.636	53.503	1610.989	1.016	0.718	8.636929873
2022/8/12	7396	7459175	4735	142738	84	64	84236.331	83.523	53.472	1611.938	0.949	0.723	8.908829792
2022/8/13	6404	7465579	4870.571	142806	68	67	84308.652	72.32	55.003	1612.706	0.768	0.757	8.764834214
2022/8/14	3315	7468894	4849.857	142861	55	66.143	84346.088	37.436	54.769	1613.327	0.621	0.747	8.106514516
2022/8/15	6279	7475173	4964.429	142944	83	69	84416.997	70.909	56.063	1614.264	0.937	0.779	8.745125259
2022/8/16	7348	7482521	5531.429	143015	71	71.429	84499.977	82.981	62.466	1615.066	0.802	0.807	8.902319529
2022/8/17	5972	7488493	6049.857	143093	78	75.571	84567.419	67.442	68.321	1615.947	0.881	0.853	8.695004593
2022/8/18	4824	7493317	5934	143160	67	72.286	84621.896	54.477	67.013	1616.703	0.757	0.816	8.481566014
2022/8/19	4527	7497844	5524.143	143222	62	69.143	84673.02	51.123	62.384	1617.404	0.7	0.781	8.41803562
2022/8/20	3690	7501534	5136.429	143288	66	68.857	84714.691	41.671	58.006	1618.149	0.745	0.778	8.213652703
2022/8/21	1835	7503369	4925	143332	44	67.286	84735.414	20.723	55.618	1618.646	0.497	0.76	7.515344571
2022/8/22	3245	7506614	4491.571	143387	55	63.286	84772.059	36.646	50.723	1619.267	0.621	0.715	8.085178748
2022/8/23	4088	7510702	4025.857	143449	62	62	84818.225	46.166	45.464	1619.967	0.7	0.7	8.31605572
2022/8/24	3227	7513929	3633.714	143505	56	58.857	84854.667	36.442	41.035	1620.599	0.632	0.665	8.079618029
2022/8/25	2667	7516596	3325.571	143550	45	55.714	84884.786	30.118	37.556	1621.108	0.508	0.629	7.889084407
2022/8/26	2378	7518974	3018.571	143612	62	55.714	84911.641	26.855	34.089	1621.808	0.7	0.629	7.77443551
2022/8/27	2995	7518974	2491.429	143612	0	46.286	84911.641	0	28.136	1621.808	0	0.523	0
2022/8/28	2995	7521969	2657.143	143684	72	50.286	84945.463	33.822	30.007	1622.621	0.813	0.568	8.005033345
2022/8/29	1693	7523662	2435.429	143728	44	48.714	84964.582	19.119	27.503	1623.118	0.497	0.55	7.434847875
2022/8/30	1966	7525628	2132.286	143776	48	46.714	84986.784	22.202	24.08	1623.66	0.542	0.528	7.584264818
2022/8/31	1871	7527499	1938.571	143820	44	45	85007.913	21.129	21.892	1624.157	0.497	0.508	7.534762657
2022/9/1	1462	7528961	1766.429	143867	47	45.286	85024.424	16.51	19.948	1624.687	0.531	0.511	7.288244401
2022/9/2	1364	7530325	1621.571	143894	27	40.286	85039.827	15.404	18.312	1624.992	0.305	0.455	7.218909708
2022/9/3	1599	7530325	1621.571	143894	0	40.286	85039.827	0	18.312	1624.992	0	0.455	0
2022/9/4	1599	7531924	1422.143	143947	53	37.571	85057.885	18.057	16.06	1625.591	0.599	0.424	7.377758908
2022/9/5	1163	7533087	1346.429	143995	48	38.143	85071.018	13.134	15.205	1626.133	0.542	0.431	7.059617628
2022/9/6	1095	7534182	1222	144019	24	34.714	85083.384	12.366	13.8	1626.404	0.271	0.392	6.999422468
2022/9/7	1090	7535272	1110.429	144048	29	32.571	85095.694	12.309	12.54	1626.732	0.327	0.368	6.994849986
2022/9/8	945	7536217	1036.571	144085	37	31.143	85106.365	10.672	11.706	1627.149	0.418	0.352	6.852242569
2022/9/9	864	7537081	965.143	144108	23	30.571	85116.123	9.757	10.899	1627.409	0.26	0.345	6.762729507
2022/9/10	700	7537781	1065.143	144135	27	34.429	85124.028	7.905	12.029	1627.714	0.305	0.389	6.552507887
2022/9/11	344	7538125	885.857	144154	19	29.571	85127.912	3.885	10.004	1627.929	0.215	0.334	5.843544417
2022/9/12	696	7538821	819.143	144178	24	26.143	85135.772	7.86	9.251	1628.2	0.271	0.295	6.546785411
2022/9/13	877	7539698	788	144199	21	25.714	85145.676	9.904	8.899	1628.437	0.237	0.29	6.777646594
2022/9/14	618	7540316	720.571	144221	22	24.714	85152.655	6.979	8.137	1628.685	0.248	0.279	6.428105273
2022/9/15	646	7540962	677.857	144243	22	22.571	85159.951	7.295	7.655	1628.934	0.248	0.255	6.472346295
2022/9/16	624	7541586	643.571	144258	15	21.429	85166.997	7.047	7.268	1629.103	0.169	0.242	6.43775165
2022/9/17	644	7542230	635.571	144273	15	19.714	85174.27	7.273	7.177	1629.272	0.169	0.223	6.469250317
2022/9/18	303	7542533	629.714	144287	14	19	85177.692	3.422	7.111	1629.431	0.158	0.215	5.717027701
2022/9/19	289	7542822	571.571	144301	14	17.571	85180.956	3.264	6.455	1629.589	0.158	0.198	5.669880923
2022/9/20	726	7543548	550	144319	18	17.143	85189.154	8.199	6.211	1629.792	0.203	0.194	6.588926478
2022/9/21	992	7544540	603.429	144344	25	17.571	85200.357	11.203	6.815	1630.074	0.282	0.198	6.900730664
2022/9/22	811	7545351	627	144358	14	16.429	85209.516	9.159	7.081	1630.232	0.158	0.186	6.69950034
2022/9/23	504	7545855	609.857	144364	6	15.143	85215.207	5.692	6.887	1630.3	0.068	0.171	6.224558429
2022/9/24	421	7546276	578	144367	3	13.429	85219.962	4.754	6.527	1630.334	0.034	0.152	6.045005314
2022/9/25	397	7546673	591.429	144382	15	13.571	85224.445	4.483	6.679	1630.503	0.169	0.153	5.986452005
2022/9/26	416	7547089	609.571	144394	12	13.286	85229.143	4.698	6.884	1630.639	0.136	0.15	6.033086222
2022/9/27	308	7547397	549.857	144402	8	11.857	85232.621	3.478	6.21	1630.729	0.09	0.134	5.733341277
2022/9/28	309	7547706	452.286	144409	7	9.286	85236.111	3.49	5.108	1630.808	0.079	0.105	5.736572297
2022/9/29	262	7547968	373.857	144416	7	8.286	85239.069	2.959	4.222	1630.887	0.079	0.094	5.572154032
2022/9/30	352	7548320	352.143	144421	5	8.143	85243.044	3.975	3.977	1630.944	0.056	0.092	5.866468057
2022/10/1	866	7548320	292	144421	0	7.714	85243.044	0	3.298	1630.944	0	0.087	0
2022/10/2	866	7549186	359	144429	8	6.714	85252.824	9.78	4.054	1631.034	0.09	0.076	6.765038977
2022/10/3	400	7549586	356.714	144439	10	6.429	85257.341	4.517	4.028	1631.147	0.113	0.073	5.993961427
2022/10/4	435	7550021	374.857	144448	9	6.571	85262.254	4.912	4.233	1631.249	0.102	0.074	6.077642243
2022/10/5	380	7550401	385	144458	10	7	85266.545	4.291	4.348	1631.362	0.113	0.079	5.942799375
2022/10/6	290	7550691	389	144466	8	7.143	85269.82	3.275	4.393	1631.452	0.09	0.081	5.673323267
2022/10/7	165	7550856	362.286	144469	3	6.857	85271.683	1.863	4.091	1631.486	0.034	0.077	5.111987788
2022/10/8	501	7550856	362.286	144469	0	6.857	85271.683	0	4.091	1631.486	0	0.077	0
2022/10/9	501	7551357	310.143	144478	9	7	85277.341	5.658	3.502	1631.588	0.102	0.079	6.21860012
2022/10/10	323	7551680	299.143	144486	8	6.714	85280.989	3.648	3.378	1631.678	0.09	0.076	5.780743516
2022/10/11	724	7552404	340.429	144490	4	6	85289.165	8.176	3.844	1631.723	0.045	0.068	6.586171655
2022/10/12	408	7552812	344.429	144498	8	5.714	85293.772	4.608	3.89	1631.813	0.09	0.065	6.013715156
2022/10/13	357	7553169	354	144502	4	5.143	85297.804	4.032	3.998	1631.859	0.045	0.058	5.880532986
2022/10/14	285	7553454	371.143	144506	4	5.286	85301.023	3.218	4.191	1631.904	0.045	0.06	5.655991811
2022/10/15	155	7553609	393.286	144510	4	5.857	85302.773	1.75	4.441	1631.949	0.045	0.066	5.049856007
2022/10/16	397	7554006	378.429	144516	6	5.429	85307.256	4.483	4.274	1632.017	0.068	0.061	5.986452005
2022/10/17	327	7554333	379	144519	3	4.714	85310.949	3.693	4.28	1632.051	0.034	0.053	5.793013608
2022/10/18	370	7554703	328.429	144523	4	4.714	85315.128	4.178	3.709	1632.096	0.045	0.053	5.916202063
2022/10/19	307	7555010	314	144527	4	4.143	85318.594	3.467	3.546	1632.141	0.045	0.047	5.730099783
2022/10/20	345	7555355	312.286	144531	4	4.143	85322.491	3.896	3.527	1632.186	0.045	0.047	5.846438775
2022/10/21	200	7555555	300.143	144536	5	4.286	85324.749	2.259	3.39	1632.242	0.056	0.048	5.303304908
2022/10/22	139	7555694	297.857	144540	4	4.286	85326.319	1.57	3.364	1632.288	0.045	0.048	4.941642423
2022/10/23	209	7555903	271	144543	3	3.857	85328.679	2.36	3.06	1632.322	0.034	0.044	5.347107531
2022/10/24	194	7556097	252	144544	1	3.571	85330.87	2.191	2.846	1632.333	0.011	0.04	5.272999559
2022/10/25	535	7556632	275.571	144548	4	3.571	85336.912	6.042	3.112	1632.378	0.045	0.04	6.284134161
2022/10/26	222	7556854	263.429	144555	7	4	85339.419	2.507	2.975	1632.457	0.079	0.045	5.407171771
2022/10/27	170	7557024	238.429	144559	4	4	85341.339	1.92	2.693	1632.502	0.045	0.045	5.141663557
2022/10/28	110	7557134	225.571	144562	3	3.714	85342.581	1.242	2.547	1632.536	0.034	0.042	4.709530201
2022/10/29	106	7557240	220.857	144565	3	3.571	85343.778	1.197	2.494	1632.57	0.034	0.04	4.672828834
2022/10/30	124	7557364	208.714	144571	6	4	85345.178	1.4	2.357	1632.638	0.068	0.045	4.828313737
2022/10/31	73	7557437	191.429	144571	0	3.857	85346.003	0.824	2.162	1632.638	0	0.044	4.304065093
2022/11/1	213	7557650	145.429	144576	5	4	85348.408	2.405	1.642	1632.694	0.056	0.045	5.365976015
2022/11/2	155	7557805	135.857	144580	4	3.571	85350.158	1.75	1.534	1632.739	0.045	0.04	5.049856007
2022/11/3	115	7557920	128	144580	0	3	85351.457	1.299	1.446	1632.739	0	0.034	4.753590191
2022/11/4	42	7557962	118.286	144583	3	3	85351.931	0.474	1.336	1632.773	0.034	0.034	3.761200116
2022/11/5	40	7558002	108.857	144587	4	3.143	85352.383	0.452	1.229	1632.818	0.045	0.035	3.713572067
2022/11/6	76	7558078	102	144592	5	3	85353.241	0.858	1.152	1632.875	0.056	0.034	4.343805422
2022/11/7	64	7558142	100.714	144596	4	3.571	85353.964	0.723	1.137	1632.92	0.045	0.04	4.17438727
2022/11/8	360	7558502	121.714	144600	4	3.429	85358.03	4.065	1.375	1632.965	0.045	0.039	5.888877958
2022/11/9	91	7558593	112.571	144604	4	3.429	85359.057	1.028	1.271	1633.01	0.045	0.039	4.521788577
2022/11/10	97	7558690	110	144605	1	3.571	85360.153	1.095	1.242	1633.022	0.011	0.04	4.584967479
2022/11/11	72	7558762	114.286	144607	2	3.429	85360.966	0.813	1.291	1633.044	0.023	0.039	4.290459441
2022/11/12	50	7558812	115.714	144609	2	3.143	85361.53	0.565	1.307	1633.067	0.023	0.035	3.931825633
2022/11/13	81	7558893	116.429	144610	1	2.571	85362.445	0.915	1.315	1633.078	0.011	0.029	4.406719247
2022/11/14	57	7558950	115.429	144612	2	2.286	85363.089	0.644	1.304	1633.101	0.023	0.026	4.060443011
2022/11/15	51	7559001	71.286	144613	1	1.857	85363.665	0.576	0.805	1633.112	0.011	0.021	3.951243719
2022/11/16	54	7559055	66	144613	0	1.286	85364.275	0.61	0.745	1633.112	0	0.015	4.007333185
2022/11/17	74	7559129	62.714	144615	2	1.429	85365.11	0.836	0.708	1633.135	0.023	0.016	4.317488114
2022/11/18	35	7559164	57.429	144617	2	1.429	85365.506	0.395	0.649	1633.157	0.023	0.016	3.583518938
2022/11/19	47	7559211	57	144620	3	1.571	85366.036	0.531	0.644	1633.191	0.034	0.018	3.871201011
2022/11/20	47	7559258	52.143	144625	5	2.143	85366.567	0.531	0.589	1633.248	0.056	0.024	3.871201011
2022/11/21	38	7559296	49.429	144626	1	2	85366.996	0.429	0.558	1633.259	0.011	0.023	3.663561646
2022/11/22	72	7559368	52.429	144627	1	2	85367.809	0.813	0.592	1633.27	0.011	0.023	4.290459441
2022/11/23	48	7559416	51.571	144630	3	2.429	85368.351	0.542	0.582	1633.304	0.034	0.027	3.891820298
2022/11/24	30	7559446	45.286	144632	2	2.429	85368.69	0.339	0.511	1633.327	0.023	0.027	3.433987204
2022/11/25	21	7559467	43.286	144633	1	2.286	85368.927	0.237	0.489	1633.338	0.011	0.026	3.091042453
2022/11/26	25	7559492	40.143	144633	0	1.857	85369.21	0.282	0.453	1633.338	0	0.021	3.258096538
2022/11/27	34	7559526	38.286	144633	0	1.143	85369.594	0.384	0.432	1633.338	0	0.013	3.555348061
2022/11/28	63	7559589	41.857	144633	0	1	85370.305	0.711	0.473	1633.338	0	0.011	4.158883083
2022/11/29	45	7559634	38	144633	0	0.857	85370.813	0.508	0.429	1633.338	0	0.01	3.828641396
2022/11/30	30	7559664	35.429	144633	0	0.429	85371.152	0.339	0.4	1633.338	0	0.005	3.433987204
2022/12/1	42	7559706	37.143	144633	0	0.143	85371.626	0.474	0.419	1633.338	0	0.002	3.761200116
2022/12/2	31	7559737	38.571	144634	1	0.143	85371.976	0.35	0.436	1633.349	0.011	0.002	3.465735903
2022/12/3	23	7559760	38.286	144634	0	0.143	85372.236	0.26	0.432	1633.349	0	0.002	3.17805383
2022/12/4	39	7559799	39	144637	3	0.571	85372.677	0.44	0.44	1633.383	0.034	0.006	3.688879454
2022/12/5	56	7559855	38	144640	3	1	85373.309	0.632	0.429	1633.417	0.034	0.011	4.043051268
2022/12/6	69	7559924	41.429	144645	5	1.714	85374.088	0.779	0.468	1633.473	0.056	0.019	4.248495242
2022/12/7	34	7559958	42	144648	3	2.143	85374.472	0.384	0.474	1633.507	0.034	0.024	3.555348061
2022/12/8	41	7559999	41.857	144649	1	2.286	85374.935	0.463	0.473	1633.519	0.011	0.026	3.737669618
2022/12/9	49	7560048	44.429	144651	2	2.429	85375.489	0.553	0.502	1633.541	0.023	0.027	3.912023005
2022/12/10	19	7560067	43.857	144652	1	2.571	85375.703	0.215	0.495	1633.552	0.011	0.029	2.995732274
2022/12/11	38	7560105	43.714	144658	6	3	85376.132	0.429	0.494	1633.62	0.068	0.034	3.663561646
2022/12/12	57	7560162	43.857	144658	0	2.571	85376.776	0.644	0.495	1633.62	0	0.029	4.060443011
2022/12/13	55	7560217	41.857	144658	0	1.857	85377.397	0.621	0.473	1633.62	0	0.021	4.025351691
2022/12/14	30	7560247	41.286	144658	0	1.429	85377.736	0.339	0.466	1633.62	0	0.016	3.433987204
2022/12/15	47	7560294	42.143	144658	0	1.286	85378.267	0.531	0.476	1633.62	0	0.015	3.871201011
2022/12/16	29	7560323	39.286	144659	1	1.143	85378.594	0.327	0.444	1633.632	0.011	0.013	3.401197382
2022/12/17	66	7560323	36.571	144659	0	1	85378.594	0	0.413	1633.632	0	0.011	0
2022/12/18	66	7560389	40.571	144661	2	0.429	85379.339	0.745	0.458	1633.654	0.023	0.005	4.204692619
2022/12/19	55	7560444	40.286	144664	3	0.857	85379.961	0.621	0.455	1633.688	0.034	0.01	4.025351691
2022/12/20	75	7560519	43.143	144664	0	0.857	85380.807	0.847	0.487	1633.688	0	0.01	4.33073334
2022/12/21	62	7560581	47.714	144667	3	1.286	85381.508	0.7	0.539	1633.722	0.034	0.015	4.143134726
2022/12/22	48	7560629	47.857	144672	5	2	85382.05	0.542	0.54	1633.778	0.056	0.023	3.891820298
2022/12/23	38	7560667	49.143	144672	0	1.857	85382.479	0.429	0.555	1633.778	0	0.021	3.663561646
2022/12/24	64	7560667	49.143	144672	0	1.857	85382.479	0	0.555	1633.778	0	0.021	0
2022/12/25	64	7560731	48.857	144673	1	1.714	85383.202	0.723	0.552	1633.79	0.011	0.019	4.17438727
2022/12/26	61	7560792	49.714	144674	1	1.429	85383.89	0.689	0.561	1633.801	0.011	0.016	4.127134385
2022/12/27	60	7560852	47.571	144675	1	1.571	85384.568	0.678	0.537	1633.812	0.011	0.018	4.110873864
2022/12/28	35	7560887	43.714	144677	2	1.429	85384.963	0.395	0.494	1633.835	0.023	0.016	3.583518938
2022/12/29	60	7560947	45.429	144677	0	0.714	85385.641	0.678	0.513	1633.835	0	0.008	4.110873864
2022/12/30	51	7560998	47.286	144682	5	1.429	85386.217	0.576	0.534	1633.891	0.056	0.016	3.951243719
2022/12/31	60	7561058	55.857	144682	0	1.429	85386.894	0.678	0.631	1633.891	0	0.016	4.110873864
