# Supplementary material for: Enhancing infectious disease prediction model selection with multi-objective optimization: an empirical study
Source: PeerJ Comput Sci. 2024 Jul 29;10:e2217. doi: 10.7717/peerj-cs.2217 (PMC11323180; doi:10.7717/peerj-cs.2217)
Supplement: Supplemental Information 4 [file peerj-cs-10-2217-s004.csv]

Name	accuracy(RMSE)	Generalization(RMSE)	Computational Efficiency
FNN	152.0253	4532.8436	26.19seconds
TCN	231.0141	2477.4532	16.65seconds
LSTM	170.4418	10307.7012	35.16seconds
CNN	1144.3649	5455.587	10.16seconds
RF	18.5805	1251.5099	0.43seconds
DT	24.4889	8.1421	0.07seconds
xgboost	33.0709	13.0672	0.38seconds
ridge	11.5274	114.8524	0.03seconds
