# Supplementary material for: Enhancing infectious disease prediction model selection with multi-objective optimization: an empirical study
Source: PeerJ Comput Sci. 2024 Jul 29;10:e2217. doi: 10.7717/peerj-cs.2217 (PMC11323180; doi:10.7717/peerj-cs.2217)
Supplement: Supplemental Information 5 [file peerj-cs-10-2217-s005.ipynb]

# %% [code]
#FNN
import numpy as np
import pandas as pd
import time
from sklearn.preprocessing import RobustScaler, StandardScaler
from sklearn.model_selection import train_test_split
from sklearn.metrics import mean_squared_error
from tensorflow.keras.models import Model
from tensorflow.keras.layers import Dense, Dropout, Input
from tensorflow.keras.optimizers import Adam

# Load the data
df = pd.read_csv(r'D:\Desktop\dataset\mexico_processed_A.csv')

# 数据预处理
# 1. 使用RobustScaler处理异常值
scaler = RobustScaler()
df_scaled = pd.DataFrame(scaler.fit_transform(df.drop(columns=['new_cases', 'date'])),
                         columns=df.drop(columns=['new_cases', 'date']).columns)

# 2. 分离特征和目标
features = df_scaled
target = df['new_cases']

# 3. 标准化
scaler_features = StandardScaler()
features_scaled = scaler_features.fit_transform(features)

scaler_target = StandardScaler()
target_scaled = scaler_target.fit_transform(target.values.reshape(-1, 1))

# 数据分割
train_size = int(0.8 * len(target_scaled))
X_train, X_test = features_scaled[:train_size], features_scaled[train_size:]
y_train, y_test = target_scaled[:train_size], target_scaled[train_size:]

# Best hyperparameters
best_params = {'learning_rate': 0.001, 'neurons': 128, 'batch_size': 16}

# Model creation
input_layer = Input(shape=(X_train.shape[1],))
dense_layer = Dense(best_params['neurons'], activation='relu')(input_layer)
dropout_layer = Dropout(0.2)(dense_layer)
output_layer = Dense(1)(dropout_layer)

model = Model(inputs=input_layer, outputs=output_layer)
optimizer = Adam(learning_rate=best_params['learning_rate'])
model.compile(optimizer=optimizer, loss='mean_squared_error')

# Train the model and record the time
start_time = time.time()
model.fit(X_train, y_train, epochs=100, batch_size=best_params['batch_size'], verbose=1)
training_time = time.time() - start_time

# Predict on the test set
y_test_pred = model.predict(X_test)

# Inverse scale predictions
y_test_pred_orig = scaler_target.inverse_transform(y_test_pred)
y_test_orig = scaler_target.inverse_transform(y_test)

# Calculate RMSE on the test set
test_rmse = np.sqrt(mean_squared_error(y_test_orig, y_test_pred_orig))

print(f"Test RMSE with best model: {test_rmse}")
print(f"Model training took {training_time:.2f} seconds.")


# %% [code]
#FNN泛化性
import numpy as np
import pandas as pd
import time
from sklearn.preprocessing import RobustScaler, StandardScaler
from sklearn.metrics import mean_squared_error
from tensorflow.keras.models import Model
from tensorflow.keras.layers import Dense, Dropout, Input
from tensorflow.keras.optimizers import Adam

# Load the data
df = pd.read_csv(r'D:\Desktop\dataset\mexico_processed_A.csv')

# 数据预处理
# 1. 使用RobustScaler处理异常值
scaler = RobustScaler()
df_scaled = pd.DataFrame(scaler.fit_transform(df.drop(columns=['new_cases', 'date'])),
                         columns=df.drop(columns=['new_cases', 'date']).columns)

# 2. 分离特征和目标
features = df_scaled
target = df['new_cases']

# 3. 标准化
scaler_features = StandardScaler()
features_scaled = scaler_features.fit_transform(features)

scaler_target = StandardScaler()
target_scaled = scaler_target.fit_transform(target.values.reshape(-1, 1))

# 数据分割
train_size = int(0.8 * len(target_scaled))
X_train, X_test = features_scaled[:train_size], features_scaled[train_size:]
y_train, y_test = target_scaled[:train_size], target_scaled[train_size:]

# Best hyperparameters
best_params = {'learning_rate': 0.001, 'neurons': 128, 'batch_size': 16}

# Model creation
input_layer = Input(shape=(X_train.shape[1],))
dense_layer = Dense(best_params['neurons'], activation='relu')(input_layer)
dropout_layer = Dropout(0.2)(dense_layer)
output_layer = Dense(1)(dropout_layer)

model = Model(inputs=input_layer, outputs=output_layer)
optimizer = Adam(learning_rate=best_params['learning_rate'])
model.compile(optimizer=optimizer, loss='mean_squared_error')

# Train the model
model.fit(X_train, y_train, epochs=100, batch_size=best_params['batch_size'], verbose=1)

# Now for the new dataset validation
# Load new dataset
new_df = pd.read_csv(r'D:\Desktop\dataset\iran_processed_A.csv')

# Data preprocessing for the new dataset using the same scalers
new_df_scaled = pd.DataFrame(scaler.transform(new_df.drop(columns=['new_cases', 'date'])),
                             columns=new_df.drop(columns=['new_cases', 'date']).columns)

new_features = new_df_scaled
new_target = new_df['new_cases']

new_features_scaled = scaler_features.transform(new_features)
new_target_scaled = scaler_target.transform(new_target.values.reshape(-1, 1))

# Predict on the new dataset
new_y_pred_scaled = model.predict(new_features_scaled)

# Inverse scale predictions and actual values
new_y_pred = scaler_target.inverse_transform(new_y_pred_scaled)
new_y_orig = scaler_target.inverse_transform(new_target_scaled)

# Calculate RMSE on the new dataset
new_test_rmse = np.sqrt(mean_squared_error(new_y_orig, new_y_pred))

print(f"New Test RMSE with the model: {new_test_rmse}")


# %% [code]
##TCN
import numpy as np
import pandas as pd
import time
from sklearn.preprocessing import RobustScaler, StandardScaler
from sklearn.metrics import mean_squared_error
from tensorflow.keras.models import Sequential
from tensorflow.keras.layers import Dense, Flatten
from tensorflow.keras.optimizers import Adam
from tcn import TCN  

# Load the data
df = pd.read_csv(r'D:\Desktop\dataset\mexico_processed_A.csv')

# 异常值处理（使用 RobustScaler）
robust_scaler = RobustScaler()
df_robust_scaled = pd.DataFrame(robust_scaler.fit_transform(df.drop(columns=['new_cases', 'date'])),
                                columns=df.drop(columns=['new_cases', 'date']).columns)

# 数据预处理
features = df_robust_scaled
target = df['new_cases']

# 使用 StandardScaler 进行标准化
scaler = StandardScaler()
features_scaled = scaler.fit_transform(features)

target_scaler = StandardScaler()
target_scaled = target_scaler.fit_transform(target.values.reshape(-1, 1))

# 数据划分
train_size = int(0.8 * len(target_scaled))
X_train, X_test = features_scaled[:train_size], features_scaled[train_size:]
y_train, y_test = target_scaled[:train_size], target_scaled[train_size:]

n_features = features.shape[1]

# 使用最佳参数重新训练模型
n_features = features.shape[1]
best_nb_filters, best_kernel_size, best_nb_stacks, best_dilations = 64, 3, 1, [1, 2, 4, 8]  # 示例最佳参数，根据实际调整

model = Sequential([
    TCN(input_shape=(1, n_features),
        nb_filters=best_nb_filters,
        kernel_size=best_kernel_size,
        nb_stacks=best_nb_stacks,
        dilations=best_dilations),
    Flatten(),
    Dense(1, activation='linear')
])

model.compile(optimizer=Adam(learning_rate=0.002), loss='mse')

# 记录训练开始时间
start_time = time.time()

# 重新训练模型
model.fit(np.expand_dims(X_train, axis=1), y_train, epochs=50, batch_size=16, verbose=0)

# 计算训练时间
training_time = time.time() - start_time

# 对测试集进行预测
predictions = model.predict(np.expand_dims(X_test, axis=1))

# 逆标准化预测和实际值
predictions_original = target_scaler.inverse_transform(predictions)
y_test_original = target_scaler.inverse_transform(y_test)

# 计算测试集上的RMSE
rmse = mean_squared_error(y_test_original, predictions_original, squared=False)

print(f"Test RMSE with best model: {rmse}")
print(f"Model training took {training_time:.2f} seconds.")


# %% [code]
#TCN泛化
import numpy as np
import pandas as pd
import time
from sklearn.preprocessing import RobustScaler, StandardScaler
from sklearn.metrics import mean_squared_error
from tensorflow.keras.models import Sequential
from tensorflow.keras.layers import Dense, Flatten
from tensorflow.keras.optimizers import Adam
from tcn import TCN  

# Load the training data
df = pd.read_csv(r'D:\Desktop\dataset\mexico_processed_A.csv')

# Preprocessing for training data
robust_scaler = RobustScaler()
df_robust_scaled = pd.DataFrame(robust_scaler.fit_transform(df.drop(columns=['new_cases', 'date'])),
                                columns=df.drop(columns=['new_cases', 'date']).columns)

features = df_robust_scaled
target = df['new_cases']

scaler = StandardScaler()
features_scaled = scaler.fit_transform(features)

target_scaler = StandardScaler()
target_scaled = target_scaler.fit_transform(target.values.reshape(-1, 1))

# Split the data
train_size = int(0.8 * len(target_scaled))
X_train, X_test = features_scaled[:train_size], features_scaled[train_size:]
y_train, y_test = target_scaled[:train_size], target_scaled[train_size:]

# Model training
n_features = features.shape[1]
model = Sequential([
    TCN(input_shape=(1, n_features),
        nb_filters=64,
        kernel_size=3,
        nb_stacks=1,
        dilations=[1, 2, 4, 8]),
    Flatten(),
    Dense(1, activation='linear')
])

model.compile(optimizer=Adam(learning_rate=0.002), loss='mse')
model.fit(np.expand_dims(X_train, axis=1), y_train, epochs=50, batch_size=16, verbose=0)

# Load the new dataset
new_df = pd.read_csv(r'D:\Desktop\dataset\iran_processed_A.csv')

# Preprocessing for new dataset using the same scalers
new_df_scaled = pd.DataFrame(robust_scaler.transform(new_df.drop(columns=['new_cases', 'date'])),
                             columns=new_df.drop(columns=['new_cases', 'date']).columns)

new_features = new_df_scaled

new_features_scaled = scaler.transform(new_features)
new_target = new_df['new_cases']
new_target_scaled = target_scaler.transform(new_target.values.reshape(-1, 1))

# Predict on the new dataset
new_predictions_scaled = model.predict(np.expand_dims(new_features_scaled, axis=1))

# Inverse transform the predictions and the actual values
new_predictions = target_scaler.inverse_transform(new_predictions_scaled)

# Calculate RMSE on the new dataset
new_rmse = mean_squared_error(new_target, new_predictions, squared=False)

print(f"New Test RMSE with the model: {new_rmse}")


# %% [code]
#LSTM
import pandas as pd
import numpy as np
import time
from sklearn.preprocessing import RobustScaler, StandardScaler
from tensorflow.keras.models import Sequential
from tensorflow.keras.layers import LSTM, Dropout, Dense
from tensorflow.keras.optimizers import Adam
from sklearn.metrics import mean_squared_error

# Load the data
df = pd.read_csv(r'D:\Desktop\dataset\mexico_processed_A.csv')

# 数据预处理
robust_scaler = RobustScaler()
features = robust_scaler.fit_transform(df.drop(columns=['new_cases', 'date']))

target_scaler = StandardScaler()
target = target_scaler.fit_transform(df['new_cases'].values.reshape(-1, 1))

# 数据划分
train_size = int(0.8 * len(df))
X_train, X_test = features[:train_size], features[train_size:]
y_train, y_test = target[:train_size], target[train_size:]


X_train = np.expand_dims(X_train, axis=2)
X_test = np.expand_dims(X_test, axis=2)

# Best hyperparameters (example, replace with your actual best configuration)
best_config = {'units': 100, 'dropout': 0.3, 'learning_rate': 0.001}

# Model creation using the best configuration
model = Sequential()
model.add(LSTM(units=best_config['units'], input_shape=(X_train.shape[1], X_train.shape[2])))
model.add(Dropout(best_config['dropout']))
model.add(Dense(1))
model.compile(optimizer=Adam(learning_rate=best_config['learning_rate']), loss='mean_squared_error')

# Record training start time
start_time = time.time()

# Train the model
model.fit(X_train, y_train, epochs=100, batch_size=32, verbose=0)

# Calculate training duration
training_time = time.time() - start_time

# Predict on the test set
y_pred = model.predict(X_test)

# Inverse scale the predictions and actual values
y_pred_original = target_scaler.inverse_transform(y_pred)
y_test_original = target_scaler.inverse_transform(y_test)

# Calculate RMSE on the test set (original scale)
rmse_original = np.sqrt(mean_squared_error(y_test_original, y_pred_original))

print(f"Test RMSE with best model: {rmse_original}")
print(f"Model training took {training_time:.2f} seconds.")


# %% [code]
#LSTM泛化
import pandas as pd
import numpy as np
import time
from sklearn.preprocessing import RobustScaler, StandardScaler
from tensorflow.keras.models import Sequential
from tensorflow.keras.layers import LSTM, Dropout, Dense
from tensorflow.keras.optimizers import Adam
from sklearn.metrics import mean_squared_error

# Load the training data
df = pd.read_csv(r'D:\Desktop\dataset\mexico_processed_A.csv')

# Preprocessing for training data
robust_scaler = RobustScaler()
features = robust_scaler.fit_transform(df.drop(columns=['new_cases', 'date']))

target_scaler = StandardScaler()
target = target_scaler.fit_transform(df['new_cases'].values.reshape(-1, 1))

# Data splitting
train_size = int(0.8 * len(df))
X_train, X_test = features[:train_size], features[train_size:]
y_train, y_test = target[:train_size], target[train_size:]

# LSTM requires 3D input
X_train = np.expand_dims(X_train, axis=2)
X_test = np.expand_dims(X_test, axis=2)

# Model configuration
best_config = {'units': 100, 'dropout': 0.3, 'learning_rate': 0.001}

# Model creation
model = Sequential()
model.add(LSTM(units=best_config['units'], input_shape=(X_train.shape[1], X_train.shape[2])))
model.add(Dropout(best_config['dropout']))
model.add(Dense(1))
model.compile(optimizer=Adam(learning_rate=best_config['learning_rate']), loss='mean_squared_error')

# Model training
model.fit(X_train, y_train, epochs=100, batch_size=32, verbose=0)

# Now, validate the model on a new dataset
# Load the new dataset
new_df = pd.read_csv(r'D:\Desktop\dataset\iran_processed_A.csv')

# Preprocess the new dataset
new_features = robust_scaler.transform(new_df.drop(columns=['new_cases', 'date']))
new_target = target_scaler.transform(new_df['new_cases'].values.reshape(-1, 1))

# LSTM requires 3D input
new_features = np.expand_dims(new_features, axis=2)

# Model prediction on new dataset
new_predictions = model.predict(new_features)

# Inverse transform the predictions and actual values
new_predictions_original = target_scaler.inverse_transform(new_predictions)
new_target_original = target_scaler.inverse_transform(new_target)

# Calculate RMSE on the new dataset
new_rmse = np.sqrt(mean_squared_error(new_target_original, new_predictions_original))

print(f"New Test RMSE with the model: {new_rmse}")


# %% [code]
#cnn
import numpy as np  
import pandas as pd
from tensorflow.keras.models import Sequential
from tensorflow.keras.layers import Input, Conv1D, MaxPooling1D, Flatten, Dense
from tensorflow.keras.optimizers import Adam
from sklearn.metrics import mean_squared_error, mean_absolute_error
from sklearn.preprocessing import RobustScaler, StandardScaler
from keras_tuner import RandomSearch
import os
import time

# 1. 读取数据
df = pd.read_csv(r'D:\Desktop\dataset\mexico_processed_A.csv')

# 2. 异常值处理
robust_scaler = RobustScaler()
df_robust_scaled = pd.DataFrame(robust_scaler.fit_transform(df.drop(columns=['new_cases', 'date'])), 
                                columns=df.drop(columns=['new_cases', 'date']).columns)

# 3. 特征和目标变量提取
features = df_robust_scaled
target = df['new_cases']

# 4. 数据标准化
standard_scaler = StandardScaler()
features_scaled = standard_scaler.fit_transform(features)
target_scaler = StandardScaler()
target_scaled = target_scaler.fit_transform(target.values.reshape(-1, 1))

# 5. 创建滞后特征
lag = 3
features_scaled_lagged = pd.concat([pd.DataFrame(features_scaled).shift(i) for i in range(1, lag + 1)], axis=1).dropna()
target_scaled_lagged = target_scaled[lag:]

# 6. 按时间序列分割数据
train_size = int(0.8 * len(features_scaled_lagged))
X_train, X_test = features_scaled_lagged[:train_size], features_scaled_lagged[train_size:]
y_train, y_test = target_scaled_lagged[:train_size], target_scaled_lagged[train_size:]

# 调整数据维度以适应CNN模型
X_train = np.expand_dims(X_train, axis=2)
X_test = np.expand_dims(X_test, axis=2)

# 7. 使用 Keras Tuner 定义模型
def build_model(hp):
    model = Sequential([
        Input(shape=(X_train.shape[1], 1)),
        Conv1D(filters=hp.Int('conv_1_filter', min_value=64, max_value=128, step=16),
               kernel_size=hp.Choice('conv_1_kernel', values=[3, 5]),
               activation='relu'),
        MaxPooling1D(pool_size=2),
        Flatten(),
        Dense(units=hp.Int('dense_1_units', min_value=32, max_value=128, step=16), activation='relu'),
        Dense(1)
    ])
    model.compile(optimizer=Adam(hp.Choice('learning_rate', values=[1e-2, 1e-3])), loss='mean_squared_error')
    return model

# 8. 设置和运行 Keras Tuner
tuner = RandomSearch(
    build_model,
    objective='val_loss',
    max_trials=5,
    executions_per_trial=3,
    directory='project',
    project_name='CNN_hyperparam',
    overwrite=True
)

tuner.search(X_train, y_train, epochs=10, validation_split=0.2)

# 9. 获取并输出最佳模型和参数
best_model = tuner.get_best_models(num_models=1)[0]
best_hyperparameters = tuner.get_best_hyperparameters(num_trials=1)[0]
print(f"Best hyperparameters: {best_hyperparameters.values}")

# 重新训练模型，同时计算训练时间
start_time = time.time()  # 记录开始时间
best_model.fit(X_train, y_train, epochs=50, batch_size=32, verbose=1)
training_time = time.time() - start_time  # 计算训练时间

# 11. 模型评估
predictions = best_model.predict(X_test)

# 逆标准化预测和实际值
predictions_original = target_scaler.inverse_transform(predictions)
y_test_original = target_scaler.inverse_transform(y_test)

# 评估性能
mse = mean_squared_error(y_test_original, predictions_original)
rmse = np.sqrt(mse)

# 输出训练时间和评估结果
print(f"Training time for the best CNN model: {training_time:.2f} seconds")
print(f"RMSE for the best CNN model: {rmse}")


# %% [code]
#cnn泛化
import numpy as np  
import pandas as pd
from tensorflow.keras.models import Sequential
from tensorflow.keras.layers import Input, Conv1D, MaxPooling1D, Flatten, Dense
from tensorflow.keras.optimizers import Adam
from sklearn.metrics import mean_squared_error
from sklearn.preprocessing import RobustScaler, StandardScaler

# 1. 读取新数据集
new_df = pd.read_csv(r'D:\Desktop\dataset\iran_processed_A.csv')

# 2. 使用之前的RobustScaler和StandardScaler进行异常值处理和数据标准化
new_features = robust_scaler.transform(new_df.drop(columns=['new_cases', 'date']))
new_features_scaled = standard_scaler.transform(new_features)

# 3. 创建滞后特征
lag = 3  # 与训练数据使用相同的滞后值
new_features_scaled_lagged = pd.concat([pd.DataFrame(new_features_scaled).shift(i) for i in range(1, lag + 1)], axis=1).dropna()
new_target = new_df['new_cases'][lag:]
new_target_scaled = target_scaler.transform(new_target.values.reshape(-1, 1))

# 4. 调整数据维度以适应CNN模型
X_new = np.expand_dims(new_features_scaled_lagged, axis=2)

# 5. 使用最佳模型进行预测
new_predictions_scaled = best_model.predict(X_new)

# 6. 逆标准化预测和实际值
new_predictions_original = target_scaler.inverse_transform(new_predictions_scaled)
new_target_original = target_scaler.inverse_transform(new_target_scaled)

# 7. 评估性能
new_mse = mean_squared_error(new_target_original, new_predictions_original)
new_rmse = np.sqrt(new_mse)

# 8. 输出评估结果
print(f"New Test RMSE with the best CNN model: {new_rmse}")


# %% [markdown]
# 基础模型

# %% [code]
#RandomForestRegressor
import numpy as np  
import pandas as pd
import time
from sklearn.preprocessing import RobustScaler, StandardScaler
from sklearn.model_selection import train_test_split, GridSearchCV
from sklearn.ensemble import RandomForestRegressor
from sklearn.metrics import mean_squared_error, mean_absolute_error

# Load the data
df = pd.read_csv(r'D:\Desktop\dataset\mexico_processed_A.csv')

# Exception handling using RobustScaler
robust_scaler = RobustScaler()
features_robust_scaled = robust_scaler.fit_transform(df.drop(columns=['new_cases', 'date']))
features_robust_scaled = pd.DataFrame(features_robust_scaled, columns=df.drop(columns=['new_cases', 'date']).columns)

# Standardize the features
features_scaler = StandardScaler()
features_scaled = features_scaler.fit_transform(features_robust_scaled)

# Standardize the target variable
target_scaler = StandardScaler()
target_scaled = target_scaler.fit_transform(df['new_cases'].values.reshape(-1, 1))

# Split the data into training and testing sets
train_size = int(0.8 * len(target_scaled))
X_train, X_test = features_scaled[:train_size], features_scaled[train_size:]
y_train, y_test = target_scaled[:train_size], target_scaled[train_size:]

# Define a RandomForestRegressor model
rf = RandomForestRegressor(random_state=42)

# Parameters grid for GridSearchCV
param_grid_rf = {
    'n_estimators': [50, 100, 150],
    'max_depth': [None, 10, 20, 30],
    'min_samples_split': [2, 5, 10],
    'min_samples_leaf': [1, 2, 4]
}

# Initialize GridSearchCV
grid_search_rf = GridSearchCV(rf, param_grid_rf, cv=5, scoring='neg_mean_squared_error', verbose=1, n_jobs=-1)

# Fit GridSearchCV to find the best parameters
grid_search_rf.fit(X_train, y_train.ravel())

# Extract the best parameters
best_params_rf = grid_search_rf.best_params_
print(f"Best Parameters: {best_params_rf}")

# Re-train the model with the best parameters and measure training time
start_train_time = time.time()
best_rf = RandomForestRegressor(**best_params_rf, random_state=42)
best_rf.fit(X_train, y_train.ravel())
training_duration = time.time() - start_train_time

# Predict on the test set
y_pred = best_rf.predict(X_test)

# Inverse transform predictions and actual values
y_pred_original = target_scaler.inverse_transform(y_pred.reshape(-1, 1))
y_test_original = target_scaler.inverse_transform(y_test)

# Calculate and print RMSE and MAE on the test set
rmse_original = np.sqrt(mean_squared_error(y_test_original, y_pred_original))

print(f"RMSE (Original Scale): {rmse_original}")
print(f"Model training time with best parameters: {training_duration:.2f} seconds.")


# %% [code]
##RandomForestRegressor泛化
import numpy as np
import pandas as pd
from sklearn.preprocessing import RobustScaler, StandardScaler
from sklearn.ensemble import RandomForestRegressor
from sklearn.metrics import mean_squared_error

# 重新定义最佳参数
best_params_rf = {
    'max_depth': None,
    'min_samples_leaf': 1,
    'min_samples_split': 2,
    'n_estimators': 50
}

# 加载新数据集
new_df = pd.read_csv(r'D:\Desktop\dataset\iran_processed_A.csv')

# 应用相同的预处理步骤
# 异常值处理
robust_scaler_new = RobustScaler()
features_robust_scaled_new = robust_scaler_new.fit_transform(new_df.drop(columns=['new_cases', 'date']))

# 特征标准化
features_scaler_new = StandardScaler()
features_scaled_new = features_scaler_new.fit_transform(features_robust_scaled_new)

# 目标变量标准化
target_scaler_new = StandardScaler()
target_scaled_new = target_scaler_new.fit_transform(new_df['new_cases'].values.reshape(-1, 1))

# 分割新数据集（这里我们假设使用整个新数据集作为测试集）
X_new = features_scaled_new
y_new = target_scaled_new

# 使用最佳参数重新训练模型
model_new = RandomForestRegressor(**best_params_rf, random_state=42)
model_new.fit(X_train, y_train.ravel())  # 使用原训练集训练模型

# 在新数据集上进行预测
y_pred_new = model_new.predict(X_new)

# 逆标准化预测和实际值
y_pred_original_new = target_scaler_new.inverse_transform(y_pred_new.reshape(-1, 1))
y_test_original_new = target_scaler_new.inverse_transform(y_new)

# 计算新数据集上的RMSE
rmse_new = np.sqrt(mean_squared_error(y_test_original_new, y_pred_original_new))

print(f"New Test RMSE (Original Scale): {rmse_new}")


# %% [code]
#该模型弃用！！！！
#lightgbm
import numpy as np
import pandas as pd
import time
from sklearn.preprocessing import RobustScaler, StandardScaler
from sklearn.model_selection import GridSearchCV
from lightgbm import LGBMRegressor
from sklearn.metrics import mean_squared_error

# Load the data
df = pd.read_csv(r'D:\Desktop\dataset\mexico_processed_A.csv')

# Use RobustScaler to handle outliers
robust_scaler = RobustScaler()
features_robust_scaled = pd.DataFrame(robust_scaler.fit_transform(df.drop(columns=['new_cases', 'date'])),
                                      columns=df.drop(columns=['new_cases', 'date']).columns)

# Data preprocessing
features = features_robust_scaled
target = df['new_cases']

# Standardize the features
scaler = StandardScaler()
features_scaled = scaler.fit_transform(features)

# Standardize the target variable
target_scaler = StandardScaler()
target_scaled = target_scaler.fit_transform(target.values.reshape(-1, 1))

# Time series split: use 80% of the data for training and 20% for testing
train_size = int(0.8 * len(target_scaled))
X_train, X_test = features_scaled[:train_size], features_scaled[train_size:]
y_train, y_test = target_scaled[:train_size], target_scaled[train_size:]

# Create a LightGBM model
lgbm = LGBMRegressor()

# Parameters grid for grid search
param_grid_lgbm = {
    'n_estimators': [50, 100, 150],
    'learning_rate': [0.01, 0.1, 0.2],
    'max_depth': [10, 20, 30],
    'num_leaves': [31, 50, 100]
}

# Perform grid search with 5-fold cross-validation
grid_search_lgbm = GridSearchCV(lgbm, param_grid_lgbm, cv=5, scoring='neg_mean_squared_error', verbose=1)
grid_search_lgbm.fit(X_train, y_train.ravel())

# Get the best parameters
best_params_lgbm = grid_search_lgbm.best_params_
print(f"Best Parameters: {best_params_lgbm}")

# Measure the training time of the model with the best parameters
start_train_time = time.time()

best_lgbm = LGBMRegressor(**best_params_lgbm)
best_lgbm.fit(X_train, y_train.ravel())

training_duration = time.time() - start_train_time

# Predict on the test set
y_pred = best_lgbm.predict(X_test)

# Inverse transform the predictions and actual values
y_pred_original = target_scaler.inverse_transform(y_pred.reshape(-1, 1))
y_test_original = target_scaler.inverse_transform(y_test)

# Calculate RMSE on the original scale
rmse_original = np.sqrt(mean_squared_error(y_test_original, y_pred_original))

# Output the results
print(f"RMSE (Original Scale): {rmse_original}")
print(f"Model training time with best parameters: {training_duration:.2f} seconds.")


# %% [code]
#DecisionTreeRegressor
import pandas as pd
from sklearn.model_selection import GridSearchCV
from sklearn.preprocessing import StandardScaler, RobustScaler
from sklearn.tree import DecisionTreeRegressor
from sklearn.metrics import mean_absolute_error, mean_squared_error
import numpy as np
import time

# 加载数据集
df = pd.read_csv(r'D:\Desktop\dataset\mexico_processed_A.csv')

# 使用RobustScaler处理异常值
robust_scaler = RobustScaler()
features_robust_scaled = pd.DataFrame(robust_scaler.fit_transform(df.drop(columns=['new_cases', 'date'])),
                                      columns=df.drop(columns=['new_cases', 'date']).columns)

# 数据预处理
features = features_robust_scaled
target = df['new_cases']

# 使用StandardScaler进行标准化
scaler = StandardScaler()
features_scaled = scaler.fit_transform(features)

# 标准化目标变量
target_scaler = StandardScaler()
target_scaled = target_scaler.fit_transform(target.values.reshape(-1, 1))

# 使用数据集的80%进行训练，20%进行测试
train_size = int(0.8 * len(target_scaled))
X_train, X_test = features_scaled[:train_size], features_scaled[train_size:]
y_train, y_test = target_scaled[:train_size], target_scaled[train_size:]

# 定义参数网格
param_grid = {
    'criterion': ['squared_error', 'friedman_mse', 'absolute_error'],
    'splitter': ['best', 'random'],
    'max_depth': [None, 10, 20, 30, 40, 50],
    'min_samples_split': [2, 5, 10],
    'min_samples_leaf': [1, 2, 4]
}

# 创建DecisionTreeRegressor模型
tree_regressor = DecisionTreeRegressor(random_state=42)

# 使用网格搜索进行模型优化
grid_search = GridSearchCV(tree_regressor, param_grid, cv=5, scoring='neg_mean_squared_error')

# 训练模型
grid_search.fit(X_train, y_train.ravel())

# 获取并打印最佳参数
best_params = grid_search.best_params_
print(f"Best Parameters: {best_params}")

# 记录模型训练开始时间
start_time = time.time()

# 使用最佳参数重新训练模型
best_tree_regressor = DecisionTreeRegressor(**best_params, random_state=42)
best_tree_regressor.fit(X_train, y_train.ravel())

# 计算训练时间
training_time = time.time() - start_time

# 在测试集上进行预测
y_pred = best_tree_regressor.predict(X_test)

# 逆标准化预测和实际值以便在原始尺度上评估性能
y_pred_original = target_scaler.inverse_transform(y_pred.reshape(-1, 1))
y_test_original = target_scaler.inverse_transform(y_test.reshape(-1, 1))

# 计算并打印性能指标
rmse = np.sqrt(mean_squared_error(y_test_original, y_pred_original))

# 输出结果
print(f"RMSE (Original Scale): {rmse}")
print(f"Model training and grid search took {training_time:.2f} seconds.")


# %% [code]
#DecisionTreeRegressor泛化
import pandas as pd
from sklearn.tree import DecisionTreeRegressor
from sklearn.metrics import mean_squared_error
from sklearn.preprocessing import StandardScaler, RobustScaler
import numpy as np
import time

# 加载新数据集
new_df = pd.read_csv(r'D:\Desktop\dataset\iran_processed_A.csv')

# 使用RobustScaler处理异常值（与原数据集相同的方式）
robust_scaler_new = RobustScaler()
features_robust_scaled_new = pd.DataFrame(robust_scaler_new.fit_transform(new_df.drop(columns=['new_cases', 'date'])),
                                          columns=new_df.drop(columns=['new_cases', 'date']).columns)

# 使用StandardScaler进行标准化（与原数据集相同的方式）
scaler_new = StandardScaler()
features_scaled_new = scaler_new.fit_transform(features_robust_scaled_new)

# 标准化新数据集的目标变量（与原数据集相同的方式）
target_scaler_new = StandardScaler()
target_scaled_new = target_scaler_new.fit_transform(new_df['new_cases'].values.reshape(-1, 1))

# 注意：在实际应用中通常不需要重新分割新数据集，直接使用整个数据集进行预测

# 使用原数据集上找到的最佳参数创建新的模型
best_tree_regressor_new = DecisionTreeRegressor(**best_params, random_state=42)

# 使用新数据集进行模型训练
# 注意：通常我们不会在新数据集上重新训练模型，而是直接使用原模型进行预测。这里仅演示如何应用最佳参数
best_tree_regressor_new.fit(features_scaled_new, target_scaled_new.ravel())

# 在新数据集上进行预测
y_pred_new = best_tree_regressor_new.predict(features_scaled_new)

# 逆标准化预测和实际值
y_pred_original_new = target_scaler_new.inverse_transform(y_pred_new.reshape(-1, 1))
y_test_original_new = target_scaler_new.inverse_transform(target_scaled_new.reshape(-1, 1))

# 计算并打印新数据集上的性能指标
rmse_new = np.sqrt(mean_squared_error(y_test_original_new, y_pred_original_new))

# 输出结果
print(f"New Test RMSE (Original Scale): {rmse_new}")


# %% [code]
#DecisionTreeRegressor实际案例验证实用性
import pandas as pd
from sklearn.tree import DecisionTreeRegressor
from sklearn.metrics import mean_squared_error
from sklearn.preprocessing import StandardScaler, RobustScaler
import numpy as np
import time

# 加载新数据集
new_df = pd.read_csv(r'D:\Desktop\dataset\indonesia_processed_A.csv')

# 使用RobustScaler处理异常值（与原数据集相同的方式）
robust_scaler_new = RobustScaler()
features_robust_scaled_new = pd.DataFrame(robust_scaler_new.fit_transform(new_df.drop(columns=['new_cases', 'date'])),
                                          columns=new_df.drop(columns=['new_cases', 'date']).columns)

# 使用StandardScaler进行标准化（与原数据集相同的方式）
scaler_new = StandardScaler()
features_scaled_new = scaler_new.fit_transform(features_robust_scaled_new)

# 标准化新数据集的目标变量（与原数据集相同的方式）
target_scaler_new = StandardScaler()
target_scaled_new = target_scaler_new.fit_transform(new_df['new_cases'].values.reshape(-1, 1))

# 注意：在实际应用中通常不需要重新分割新数据集，直接使用整个数据集进行预测

# 使用原数据集上找到的最佳参数创建新的模型
best_tree_regressor_new = DecisionTreeRegressor(**best_params, random_state=42)

# 使用新数据集进行模型训练
# 注意：通常我们不会在新数据集上重新训练模型，而是直接使用原模型进行预测。这里仅演示如何应用最佳参数
best_tree_regressor_new.fit(features_scaled_new, target_scaled_new.ravel())

# 在新数据集上进行预测
y_pred_new = best_tree_regressor_new.predict(features_scaled_new)

# 逆标准化预测和实际值
y_pred_original_new = target_scaler_new.inverse_transform(y_pred_new.reshape(-1, 1))
y_test_original_new = target_scaler_new.inverse_transform(target_scaled_new.reshape(-1, 1))

# 计算并打印新数据集上的性能指标
rmse_new = np.sqrt(mean_squared_error(y_test_original_new, y_pred_original_new))

# 输出结果
print(f"New Test RMSE (Original Scale): {rmse_new}")

# %% [code]
#XGBRegressor
import pandas as pd
import numpy as np
from xgboost import XGBRegressor
from sklearn.model_selection import RandomizedSearchCV
from sklearn.metrics import mean_squared_error, mean_absolute_error
from sklearn.preprocessing import RobustScaler, StandardScaler
import time  # Import the time module

# 加载数据集
df = pd.read_csv(r'D:\Desktop\dataset\mexico_processed_A.csv')

# Use RobustScaler to handle outliers (following the TCN model)
robust_scaler = RobustScaler()
features_robust_scaled = pd.DataFrame(robust_scaler.fit_transform(df.drop(columns=['new_cases', 'date'])),
                                      columns=df.drop(columns=['new_cases', 'date']).columns)

# Data preprocessing (following the TCN model)
features = features_robust_scaled
target = df['new_cases']

# Use StandardScaler for standardization (following the TCN model)
scaler = StandardScaler()
features_scaled = scaler.fit_transform(features)

# Standardize the target variable (following the TCN model)
target_scaler = StandardScaler()
target_scaled = target_scaler.fit_transform(target.values.reshape(-1, 1))

# Split the data: 80% for training and 20% for testing (following the TCN model)
train_size = int(0.8 * len(target_scaled))
X_train, X_test = features_scaled[:train_size], features_scaled[train_size:]
y_train, y_test = target_scaled[:train_size], target_scaled[train_size:]

# Hyperparameter grid
param_grid = {
    'n_estimators': [50, 100, 200],
    'max_depth': [None, 10, 20, 30],
    'learning_rate': [0.01, 0.1, 0.2]
}

# Create an XGBoost model
xgb_model = XGBRegressor()

# RandomizedSearchCV
random_search_xgb = RandomizedSearchCV(estimator=xgb_model, param_distributions=param_grid,
                                       n_iter=50, cv=5, n_jobs=-1, verbose=2, random_state=42)

# Fit the model
random_search_xgb.fit(X_train, y_train.ravel())  # Using ravel() to ensure it's a 1D array

# Get the best parameters
best_params = random_search_xgb.best_params_

# Create a new XGBoost model with the best parameters
best_xgb = XGBRegressor(**best_params)

# 记录训练最佳模型的开始时间
start_train_time = time.time()

# Fit the model with the training data
best_xgb.fit(X_train, y_train.ravel())

# 计算训练时间
training_duration = time.time() - start_train_time

# Make predictions
y_pred = best_xgb.predict(X_test)

# 逆标准化预测结果和测试集目标变量
y_pred_rescaled = target_scaler.inverse_transform(y_pred.reshape(-1, 1))
y_test_rescaled = target_scaler.inverse_transform(y_test)

# 计算逆标准化后的预测结果的RMSE和MAE
rmse_rescaled = np.sqrt(mean_squared_error(y_test_rescaled, y_pred_rescaled))

# 打印结果
print(f"Best Hyperparameters: {best_params}")
print(f"Rescaled RMSE: {rmse_rescaled}")
print(f"Model training time with best parameters: {training_duration:.2f} seconds.")

# %% [code]
#XGBRegressor泛化
import pandas as pd
import numpy as np
from xgboost import XGBRegressor
from sklearn.preprocessing import RobustScaler, StandardScaler
from sklearn.metrics import mean_squared_error
import time

# 加载新数据集
new_df = pd.read_csv(r'D:\Desktop\dataset\iran_processed_A.csv')

# 应用相同的预处理步骤
robust_scaler_new = RobustScaler()
features_robust_scaled_new = pd.DataFrame(robust_scaler_new.fit_transform(new_df.drop(columns=['new_cases', 'date'])),
                                          columns=new_df.drop(columns=['new_cases', 'date']).columns)

scaler_new = StandardScaler()
features_scaled_new = scaler_new.fit_transform(features_robust_scaled_new)

target_scaler_new = StandardScaler()
target_scaled_new = target_scaler_new.fit_transform(new_df['new_cases'].values.reshape(-1, 1))

# 使用之前找到的最佳参数创建新的XGBRegressor模型
best_params_xgb = {
    'n_estimators': best_params['n_estimators'],  # 使用随机搜索找到的最佳参数
    'max_depth': best_params['max_depth'],
    'learning_rate': best_params['learning_rate']
}
best_xgb_new = XGBRegressor(**best_params_xgb)

# 记录训练开始时间
start_train_time_new = time.time()

# 使用新数据集训练模型
best_xgb_new.fit(features_scaled_new, target_scaled_new.ravel())

# 计算训练时间
training_duration_new = time.time() - start_train_time_new

# 在新数据集上进行预测
y_pred_new = best_xgb_new.predict(features_scaled_new)

# 逆标准化预测结果和实际目标变量
y_pred_rescaled_new = target_scaler_new.inverse_transform(y_pred_new.reshape(-1, 1))
y_test_rescaled_new = target_scaler_new.inverse_transform(target_scaled_new)

# 计算逆标准化后的预测结果的RMSE
rmse_rescaled_new = np.sqrt(mean_squared_error(y_test_rescaled_new, y_pred_rescaled_new))

# 打印结果
print(f"New Test RMSE (Original Scale): {rmse_rescaled_new}")


# %% [code]
#XGBRegressor实际案例验证实用性
import pandas as pd
import numpy as np
from xgboost import XGBRegressor
from sklearn.preprocessing import RobustScaler, StandardScaler
from sklearn.metrics import mean_squared_error
import time

# 加载新数据集
new_df = pd.read_csv(r'D:\Desktop\dataset\indonesia_processed_A.csv')

# 应用相同的预处理步骤
robust_scaler_new = RobustScaler()
features_robust_scaled_new = pd.DataFrame(robust_scaler_new.fit_transform(new_df.drop(columns=['new_cases', 'date'])),
                                          columns=new_df.drop(columns=['new_cases', 'date']).columns)

scaler_new = StandardScaler()
features_scaled_new = scaler_new.fit_transform(features_robust_scaled_new)

target_scaler_new = StandardScaler()
target_scaled_new = target_scaler_new.fit_transform(new_df['new_cases'].values.reshape(-1, 1))

# 使用之前找到的最佳参数创建新的XGBRegressor模型
best_params_xgb = {
    'n_estimators': best_params['n_estimators'],  # 使用随机搜索找到的最佳参数
    'max_depth': best_params['max_depth'],
    'learning_rate': best_params['learning_rate']
}
best_xgb_new = XGBRegressor(**best_params_xgb)

# 记录训练开始时间
start_train_time_new = time.time()

# 使用新数据集训练模型
best_xgb_new.fit(features_scaled_new, target_scaled_new.ravel())

# 计算训练时间
training_duration_new = time.time() - start_train_time_new

# 在新数据集上进行预测
y_pred_new = best_xgb_new.predict(features_scaled_new)

# 逆标准化预测结果和实际目标变量
y_pred_rescaled_new = target_scaler_new.inverse_transform(y_pred_new.reshape(-1, 1))
y_test_rescaled_new = target_scaler_new.inverse_transform(target_scaled_new)

# 计算逆标准化后的预测结果的RMSE
rmse_rescaled_new = np.sqrt(mean_squared_error(y_test_rescaled_new, y_pred_rescaled_new))

# 打印结果
print(f"New Test RMSE (Original Scale): {rmse_rescaled_new}")

# %% [code]
#ridge
import pandas as pd
import numpy as np
from sklearn.model_selection import train_test_split
from sklearn.preprocessing import RobustScaler, StandardScaler
from sklearn.linear_model import Ridge
from sklearn.metrics import mean_squared_error
import time

# 加载数据集
df = pd.read_csv(r'D:\Desktop\dataset\mexico_processed_A.csv')

# Use RobustScaler to handle outliers (following the TCN model)
robust_scaler = RobustScaler()
features_robust_scaled = pd.DataFrame(robust_scaler.fit_transform(df.drop(columns=['new_cases', 'date'])),
                                      columns=df.drop(columns=['new_cases', 'date']).columns)

# Data preprocessing (following the TCN model)
features = features_robust_scaled
target = df['new_cases']

# Use StandardScaler for standardization (following the TCN model)
scaler = StandardScaler()
features_scaled = scaler.fit_transform(features)

# Standardize the target variable (following the TCN model)
target_scaler = StandardScaler()
target_scaled = target_scaler.fit_transform(target.values.reshape(-1, 1))

# Split the data: 80% for training and 20% for testing (following the TCN model)
train_size = int(0.8 * len(target_scaled))
X_train, X_test = features_scaled[:train_size], features_scaled[train_size:]
y_train, y_test = target_scaled[:train_size], target_scaled[train_size:]

# 创建Ridge模型
ridge_model = Ridge()

# 记录训练开始时间
start_train_time = time.time()

# 训练模型
ridge_model.fit(X_train, y_train.ravel())

# 计算训练时间
training_duration = time.time() - start_train_time

# 在测试集上进行预测
y_pred = ridge_model.predict(X_test)

# 逆标准化预测结果和测试集目标变量
y_pred_rescaled = target_scaler.inverse_transform(y_pred.reshape(-1, 1))
y_test_rescaled = target_scaler.inverse_transform(y_test)

# 计算逆标准化后的预测结果的RMSE
rmse_rescaled = np.sqrt(mean_squared_error(y_test_rescaled, y_pred_rescaled))

# 打印结果
print(f"Rescaled RMSE: {rmse_rescaled}")
print(f"Model training time: {training_duration:.2f} seconds.")


# %% [code]
#ridge泛化
import pandas as pd
import numpy as np
from sklearn.preprocessing import RobustScaler, StandardScaler
from sklearn.linear_model import Ridge
from sklearn.metrics import mean_squared_error
import time

# 加载新数据集
new_df = pd.read_csv(r'D:\Desktop\dataset\iran_processed_A.csv')

# 应用RobustScaler处理异常值
robust_scaler_new = RobustScaler()
features_robust_scaled_new = pd.DataFrame(robust_scaler_new.fit_transform(new_df.drop(columns=['new_cases', 'date'])),
                                          columns=new_df.drop(columns=['new_cases', 'date']).columns)

# 使用StandardScaler进行标准化
scaler_new = StandardScaler()
features_scaled_new = scaler_new.fit_transform(features_robust_scaled_new)

# 标准化新数据集的目标变量
target_scaler_new = StandardScaler()
target_scaled_new = target_scaler_new.fit_transform(new_df['new_cases'].values.reshape(-1, 1))

# 使用在原数据集上训练的模型进行预测
# 注意：这里不需要重新训练模型，直接使用之前训练好的ridge_model进行预测
y_pred_new = ridge_model.predict(features_scaled_new)

# 逆标准化预测结果和实际目标变量
y_pred_rescaled_new = target_scaler_new.inverse_transform(y_pred_new.reshape(-1, 1))
y_test_rescaled_new = target_scaler_new.inverse_transform(target_scaled_new)

# 计算逆标准化后的预测结果的RMSE
rmse_rescaled_new = np.sqrt(mean_squared_error(y_test_rescaled_new, y_pred_rescaled_new))

# 打印新数据集上的RMSE结果
print(f"New Test RMSE (Original Scale): {rmse_rescaled_new}")


# %% [code]
#ridge实际案例验证实用性
import pandas as pd
import numpy as np
from sklearn.preprocessing import RobustScaler, StandardScaler
from sklearn.linear_model import Ridge
from sklearn.metrics import mean_squared_error
import time

# 加载新数据集
new_df = pd.read_csv(r'D:\Desktop\dataset\indonesia_processed_A.csv')

# 应用RobustScaler处理异常值
robust_scaler_new = RobustScaler()
features_robust_scaled_new = pd.DataFrame(robust_scaler_new.fit_transform(new_df.drop(columns=['new_cases', 'date'])),
                                          columns=new_df.drop(columns=['new_cases', 'date']).columns)

# 使用StandardScaler进行标准化
scaler_new = StandardScaler()
features_scaled_new = scaler_new.fit_transform(features_robust_scaled_new)

# 标准化新数据集的目标变量
target_scaler_new = StandardScaler()
target_scaled_new = target_scaler_new.fit_transform(new_df['new_cases'].values.reshape(-1, 1))

# 使用在原数据集上训练的模型进行预测
# 注意：这里不需要重新训练模型，直接使用之前训练好的ridge_model进行预测
y_pred_new = ridge_model.predict(features_scaled_new)

# 逆标准化预测结果和实际目标变量
y_pred_rescaled_new = target_scaler_new.inverse_transform(y_pred_new.reshape(-1, 1))
y_test_rescaled_new = target_scaler_new.inverse_transform(target_scaled_new)

# 计算逆标准化后的预测结果的RMSE
rmse_rescaled_new = np.sqrt(mean_squared_error(y_test_rescaled_new, y_pred_rescaled_new))

# 打印新数据集上的RMSE结果
print(f"New Test RMSE (Original Scale): {rmse_rescaled_new}")

# %% [code]
#LinearRegression
import pandas as pd
import numpy as np
from sklearn.model_selection import train_test_split
from sklearn.preprocessing import RobustScaler, StandardScaler
from sklearn.linear_model import LinearRegression
from sklearn.metrics import mean_squared_error
import time

# 加载数据集
df = pd.read_csv(r'D:\Desktop\dataset\mexico_processed_A.csv')

# 使用RobustScaler处理异常值
robust_scaler = RobustScaler()
features_robust_scaled = pd.DataFrame(robust_scaler.fit_transform(df.drop(columns=['new_cases', 'date'])),
                                      columns=df.drop(columns=['new_cases', 'date']).columns)

# 数据预处理
features = features_robust_scaled
target = df['new_cases']

# 使用StandardScaler进行标准化
scaler = StandardScaler()
features_scaled = scaler.fit_transform(features)

# 标准化目标变量
target_scaler = StandardScaler()
target_scaled = target_scaler.fit_transform(target.values.reshape(-1, 1))

# 使用数据集的80%进行训练，20%进行测试
train_size = int(0.8 * len(target_scaled))
X_train, X_test = features_scaled[:train_size], features_scaled[train_size:]
y_train, y_test = target_scaled[:train_size], target_scaled[train_size:]

# 创建LinearRegression模型
linear_model = LinearRegression()

# 记录训练开始时间
start_train_time = time.time()

# 训练模型
linear_model.fit(X_train, y_train.ravel())

# 计算训练时间
training_duration = time.time() - start_train_time

# 在测试集上进行预测
y_pred = linear_model.predict(X_test)

# 逆标准化预测结果和测试集目标变量
y_pred_rescaled = target_scaler.inverse_transform(y_pred.reshape(-1, 1))
y_test_rescaled = target_scaler.inverse_transform(y_test)

# 计算逆标准化后的预测结果的RMSE
rmse_rescaled = np.sqrt(mean_squared_error(y_test_rescaled, y_pred_rescaled))

# 打印结果
print(f"Rescaled RMSE: {rmse_rescaled}")
print(f"Model training time: {training_duration:.2f} seconds.")


# %% [code]


# %% [markdown]
# 多目标优化模型选择

# %% [code]
#多目标优化可视化
import pandas as pd
from deap import base, creator, tools, algorithms
import matplotlib.pyplot as plt
import numpy as np
import random
from adjustText import adjust_text

plt.rcParams.update({'font.size': 14})  # 设置默认字体大小为12


# 加载数据
data = pd.read_csv(r'D:\Desktop\dataset\objective1_Multi-objective optimisation.csv')

# 检查DEAP库是否已定义过相同的类
if "FitnessMin" in creator.__dict__:
    del creator.FitnessMin
    del creator.Individual

# 定义多目标问题
creator.create("FitnessMin", base.Fitness, weights=(-1.0, -1.0, -1.0))
creator.create("Individual", list, fitness=creator.FitnessMin)

# 设置DEAP工具箱
toolbox = base.Toolbox()
toolbox.register("attr_int", random.randint, 0, len(data) - 1)
toolbox.register("individual", tools.initRepeat, creator.Individual, toolbox.attr_int, n=1)
toolbox.register("population", tools.initRepeat, list, toolbox.individual)

# 定义评估函数
def evaluate(individual):
    idx = individual[0]
    accuracy_rmse = data['accuracy(RMSE)'][idx]
    generalization_rmse = data['Generalization(RMSE)'][idx]
    computational_efficiency = data['Computational Efficiency'][idx]
    return accuracy_rmse, generalization_rmse, computational_efficiency

toolbox.register("evaluate", evaluate)

# 定义简单的交叉操作
def cxPassThrough(ind1, ind2):
    return ind1, ind2

toolbox.register("mate", cxPassThrough)
toolbox.register("mutate", tools.mutUniformInt, low=0, up=len(data)-1, indpb=0.05)
toolbox.register("select", tools.selNSGA2)

# 运行优化算法
def run_algorithm(ngen=50, pop_size=100):
    pop = toolbox.population(n=pop_size)
    hof = tools.HallOfFame(1)
    stats = tools.Statistics(lambda ind: ind.fitness.values)
    stats.register("avg", np.mean, axis=0)
    stats.register("std", np.std, axis=0)
    stats.register("min", np.min, axis=0)
    stats.register("max", np.max, axis=0)
    
    algorithms.eaSimple(pop, toolbox, cxpb=0.7, mutpb=0.3, ngen=ngen, stats=stats, halloffame=hof, verbose=True)
    return pop, hof

pop, hof = run_algorithm()

# 可视化结果并尝试减少标签重叠
def plot_pareto_front_with_labels(population, data, filename='pareto_front.png'):
    fitnesses = np.array([ind.fitness.values for ind in population])
    model_names = data['Name']  # 确保列名与你的数据集中相匹配
    
    plt.figure(figsize=(10, 8))
    scatter = plt.scatter(fitnesses[:, 0], fitnesses[:, 1], c=fitnesses[:, 2], cmap='viridis')
    
    texts = []
    labeled_models = set()  # 跟踪已经标记过的模型名称
    for i, ind in enumerate(population):
        idx = ind[0]
        model_name = model_names.iloc[idx]
        if model_name not in labeled_models:
            texts.append(plt.text(fitnesses[i, 0], fitnesses[i, 1], model_name, ha='center', va='center', fontsize=12))
            labeled_models.add(model_name)
    
    plt.xlabel('Accuracy RMSE')
    plt.ylabel('Generalization RMSE')
    plt.colorbar(scatter, label='Computational Efficiency')
    plt.title('Pareto Front with Model Names')
    
    adjust_text(texts, arrowprops=dict(arrowstyle='->', color='red'))
    
    plt.savefig(filename, dpi=300)
    plt.show()

# 绘图并保存
plot_pareto_front_with_labels(pop, data)


# %% [code]
#单目标优化
import pandas as pd
from deap import base, creator, tools, algorithms
import matplotlib.pyplot as plt
import numpy as np
import random

# 设置默认字体大小为14
plt.rcParams.update({'font.size': 14})

# 加载数据
data_path = 'D:\\Desktop\\dataset\\objective1_Multi-objective optimisation.csv'  # 请替换为您的数据文件路径
data = pd.read_csv(data_path)

# 清理之前的定义
if "FitnessMin" in creator.__dict__:
    del creator.FitnessMin, creator.Individual

# 定义单目标问题
creator.create("FitnessMin", base.Fitness, weights=(-1.0,))
creator.create("Individual", list, fitness=creator.FitnessMin)

# 设置DEAP工具箱
toolbox = base.Toolbox()
toolbox.register("attr_int", random.randint, 0, len(data) - 1)
toolbox.register("individual", tools.initRepeat, creator.Individual, toolbox.attr_int, n=1)
toolbox.register("population", tools.initRepeat, list, toolbox.individual)

# 定义评估函数
def evaluate(individual):
    idx = individual[0]
    accuracy_rmse = data['accuracy(RMSE)'][idx]
    return (accuracy_rmse,)

toolbox.register("evaluate", evaluate)

# 定义简单的交叉操作
def cxPassThrough(ind1, ind2):
    return ind1, ind2

toolbox.register("mate", cxPassThrough)
toolbox.register("mutate", tools.mutUniformInt, low=0, up=len(data)-1, indpb=0.05)
toolbox.register("select", tools.selTournament, tournsize=3)

# 运行优化算法
def run_algorithm(ngen=50, pop_size=100):
    pop = toolbox.population(n=pop_size)
    hof = tools.HallOfFame(1)
    stats = tools.Statistics(lambda ind: ind.fitness.values)
    stats.register("avg", np.mean)
    stats.register("std", np.std)
    stats.register("min", np.min)
    stats.register("max", np.max)
    
    pop, logbook = algorithms.eaSimple(pop, toolbox, cxpb=0.7, mutpb=0.3, ngen=ngen, stats=stats, halloffame=hof, verbose=True)
    return pop, hof, logbook

pop, hof, logbook = run_algorithm()

# 获取最优模型名称
best_idx = hof[0][0]  # 获取最优个体的索引
best_model_name = data.iloc[best_idx]['Name']  # 确保列名与您的数据集匹配

# 可视化优化过程，并在图表上标注最优模型名称
def plot_evolution(logbook, best_model_name):
    gen = logbook.select("gen")
    mins = logbook.select("min")
    avgs = logbook.select("avg")
    
    plt.figure(figsize=(10, 6))
    plt.plot(gen, mins, "d-", label="Minimum Fitness")
    plt.plot(gen, avgs, "--", label="Average Fitness")
    plt.xlabel("Generation")
    plt.ylabel("Fitness")
    plt.title("Evolution of Fitness over Generations")
    plt.legend(loc="upper right")
    plt.grid(True)
    
    # 获取图表数据的最大值和最小值
    ymin, ymax = plt.ylim()
    xmin, xmax = plt.xlim()
    
    # 计算注释的位置
    x_annotate = xmax * 0.5  # 中间的x值
    y_annotate = ymax * 0.17  # 接近顶部的y值
    
    # 添加注释到图表
    plt.annotate(f"Best Model: {best_model_name}",
                 xy=(x_annotate, y_annotate), xycoords='data',
                 ha='center', va='center')
    
    # 保存图表
    plt.savefig('evolution_fitness.png', dpi=300)
    plt.show()

# 绘制进化过程并注明最优模型名称
plot_evolution(logbook, best_model_name)

# %% [code]


# %% [code]


# %% [code]
